# Supplementary material for: Insecticide resistance is mediated by multiple mechanisms in recently introduced Aedes aegypti from Madeira Island (Portugal)
Source: PLoS Negl Trop Dis. 2017 Jul 24;11(7):e0005799. doi: 10.1371/journal.pntd.0005799 (PMC5542702; doi:10.1371/journal.pntd.0005799)
Supplement: S1 Table — (XLS) [file pntd.0005799.s001.xls]

## Sheet: Sheet1
						Paul do Mar vs Rockefeller			Funchal vs Rockefeller			Funchal vs New Orleans			Paul do Mar vs Rockefeller		Funchal vs Rockefeller		Funchal vs New Orleans
ProbeName	PrimaryAccession (transcript name)	Gene stable ID	Gene name	detox gene	Gene description	p-value	p (Corr)	FC	p-value	p (Corr)	FC	p-value	p (Corr)	FC	p-value<0.05;FC>2	p-value<0.05;FC<2	p-value<0.05;FC>2	p-value<0.05;FC<2	p-value<0.05;FC>2	p-value<0.05;FC<2	Combined P	Average FC	P<0.05 in 2/3; extreme FC>20
CUST_1_PI424980003	AAEL003942-RA	AAEL003942	RpL44		60S ribosomal protein L44 L41, putative [Source:VB Community Annotation;Acc:AAEL003942]	0.459562	0.723437	-1.10002	0.350333	0.508691	1.03349	0.189614	0.29607	-1.04134	0	0	0	0	0	0	0.322864	-0.369289	0
CUST_10_PI424980000	AAEL014411-RA	AAEL014411	CYP304B3	P450	cytochrome P450 [Source:VB Community Annotation;Acc:AAEL014411]	0.398427	0.680365	-1.32631	0.683651	0.785276	1.28207	0.461109	0.566575	-1.51032	0	0	0	0	0	0	0.656477	-0.518184	0
CUST_10_PI424980003	AAEL008607-RA	AAEL008607	0		tep3 [Source:VB External Description;Acc:AAEL008607]	0.250913	0.821666	-0.0522119	0.432811	0.580767	-1.08963	0.734499	0.800819	1.0316	0	0	0	0	0	0	0.53648	-0.036749	0
CUST_100_PI424980000	AAEL006805-RA	AAEL006805	CYP9J2	P450	cytochrome P450 [Source:VB Community Annotation;Acc:AAEL006805]	0.259527	0.577252	2.21404	0.0133445	0.126013	3.34821	0.0649313	0.148978	2.43083	0	0	1	0	0	0	0.0100473	2.66436	0
CUST_1000_PI424980000	AAEL008767-RA	AAEL008767	0		serine protease [Source:VB External Description;Acc:AAEL008767]	0.141001	0.481442	2.93242	0.00222942	0.078658	6.84536	0.0286104	0.0977455	2.74489	0	0	1	0	1	0	0.000720567	4.17422	0
CUST_10000_PI424980000	AAEL013325-RA	AAEL013325	0		0	0.225717	0.556762	2.77167	0.0948943	0.251952	1.98799	0.0207864	0.0839835	1.84926	0	0	0	0	0	0	0.0171379	2.20297	0
CUST_10005_PI424980000	AAEL000564-RA	AAEL000564	0		myotubularin [Source:VB External Description;Acc:AAEL000564]	0.126678	0.465382	1.30781	0.168064	0.33049	1.13858	0.0137704	0.0696717	1.24561	0	0	0	0	0	0	0.0123782	1.23066	0
CUST_10006_PI424980000	AAEL000564-RB	AAEL000564	0		myotubularin [Source:VB External Description;Acc:AAEL000564]	0.219295	0.547175	1.20961	0.0369967	0.175672	1.18255	0.0113868	0.0649481	1.21737	0	0	0	0	0	0	0.00493672	1.20318	0
CUST_10009_PI424980000	AAEL009577-RA	AAEL009577	0		0	0.0732202	0.445718	4.33186	0.02916	0.162279	5.24526	0.228819	0.338178	1.98836	0	0	1	0	0	0	0.0184122	3.85516	0
CUST_1001_PI424980000	AAEL009192-RA	AAEL009192	SCRASP1		Class A Scavenger Receptor (SRCR domain) with Serine Protease domain. [Source:VB Community Annotation;Acc:AAEL009192]	0.386795	0.795072	1.38049	0.101639	0.259307	-2.06993	0.0860551	0.175628	-3.11039	0	0	0	0	0	0	0.0773756	-1.26661	0
CUST_10010_PI424980000	AAEL007259-RA	AAEL007259	0		0	0.832986	0.932016	1.04307	0.432588	0.580545	-1.08941	0.0504761	0.128705	-1.20021	0	0	0	0	0	0	0.237085	-0.415518	0
CUST_10011_PI424980000	AAEL007259-RB	AAEL007259	0		0	0.634111	0.838494	-0.0145217	0.382295	0.537575	-1.15362	0.0491645	0.126702	-1.2636	0	0	0	0	0	0	0.181644	-0.810581	0
CUST_10012_PI424980000	AAEL001667-RA	AAEL001667	0		multicopper oxidase [Source:VB External Description;Acc:AAEL001667]	0.298721	0.607532	1.53482	0.880069	0.921273	1.03625	0.0120168	0.0658613	1.71052	0	0	0	0	0	0	0.0737081	1.4272	0
CUST_10014_PI424980000	AAEL002101-RA	AAEL002101	0		0	0.0509168	0.77742	1.1539	0.442424	0.589976	-1.12264	0.923111	0.945514	-1.01385	0	0	0	0	0	0	0.2573	-0.327529	0
CUST_10015_PI424980000	AAEL014226-RA	AAEL014226	0		0	0.00227042	0.308938	1.73416	0.0819933	0.238414	1.6674	0.0236197	0.0886493	1.68426	0	0	0	0	0	0	0.000393119	1.69527	0
CUST_10016_PI424980000	AAEL013881-RA	AAEL013881	0		voltage-dependent calcium channel [Source:VB External Description;Acc:AAEL013881]	0.0628072	0.402701	-1.638	0.383801	0.539328	-1.13537	0.427002	0.534762	1.16088	0	0	0	0	0	0	0.165178	-0.537497	0
CUST_10017_PI424980000	AAEL013111-RA	AAEL013111	0		glutamate transporter [Source:VB External Description;Acc:AAEL013111]	0.0334171	0.361449	1.42602	0.115845	0.275321	1.31867	0.014846	0.0720702	1.53834	0	0	0	0	0	0	0.00335834	1.42768	0
CUST_10020_PI424980000	AAEL001770-RA	#N/A	#N/A		#N/A	0.248094	0.572229	1.20322	0.243549	0.406009	-1.14596	0.175755	0.280892	-1.08251	0	0	0	0	0	0	0.168574	-0.341751	0
CUST_10021_PI424980000	AAEL006478-RA	AAEL006478	0		lachesin, putative [Source:VB External Description;Acc:AAEL006478]	0.600655	0.841669	0.0432528	0.201197	0.365234	1.2192	0.00388624	0.0464857	1.44671	0	0	0	0	0	0	0.0178601	0.903052	0
CUST_10023_PI424980000	AAEL015128-RA	AAEL015128	0		0	0.828906	0.924458	-0.0977378	0.045095	0.18739	-1.3687	0.0321372	0.102838	-1.23769	0	0	0	0	0	0	0.0364382	-0.901376	0
CUST_10025_PI424980000	AAEL004121-RA	AAEL004121	0		ubiquitin-conjugating enzyme E2 q [Source:VB External Description;Acc:AAEL004121]	0.312888	0.635915	1.96588	0.22133	0.385207	1.52779	0.108957	0.204892	1.48587	0	0	0	0	0	0	0.134514	1.65984	0
CUST_10026_PI424980000	AAEL004121-RB	AAEL004121	0		ubiquitin-conjugating enzyme E2 q [Source:VB External Description;Acc:AAEL004121]	0.228924	0.610989	2.16611	0.241424	0.404003	1.49856	0.0485042	0.125912	1.65842	0	0	0	0	0	0	0.0655563	1.77436	0
CUST_10027_PI424980000	AAEL002453-RA	AAEL002453	0		0	0.234577	0.559959	-1.28068	0.0326947	0.168727	-1.49879	0.0347198	0.106484	-1.50963	0	0	0	0	0	0	0.0114781	-1.4297	0
CUST_10029_PI424980000	AAEL012882-RA	AAEL012882	0		folylpolyglutamate synthase [Source:VB External Description;Acc:AAEL012882]	0.797014	0.925789	1.10054	0.0986211	0.255782	-1.86998	0.0536897	0.133132	-2.15828	0	0	0	0	0	0	0.0903818	-0.975905	0
CUST_10030_PI424980000	AAEL012220-RA	AAEL012220	0		0	0.242051	0.584156	-1.12366	0.043713	0.185313	-1.61568	0.00192353	0.0392417	-1.4239	0	0	0	0	0	0	0.00142767	-1.38775	0
CUST_10031_PI424980000	AAEL010451-RA	AAEL010451	0		rabaptin-5, putative [Source:VB External Description;Acc:AAEL010451]	0.795747	0.922624	-0.0394653	0.784351	0.855995	-1.04038	0.0519973	0.130892	1.1699	0	0	0	0	0	0	0.334382	0.0300168	0
CUST_10034_PI424980000	AAEL008792-RA	#N/A	#N/A		#N/A	0.0284784	0.377819	1.37514	0.735537	0.822708	1.04229	0.230561	0.339677	1.13973	0	0	0	0	0	0	0.0992638	1.18572	0
CUST_10035_PI424980000	AAEL004814-RA	AAEL004814	0		potassium-dependent sodium-calcium exchanger, putative [Source:VB External Description;Acc:AAEL004814]	0.210857	0.53853	-1.9174	0.698113	0.794112	1.12547	0.213549	0.322538	1.52783	0	0	0	0	0	0	0.32834	0.245298	0
CUST_10037_PI424980000	AAEL012622-RA	AAEL012622	0		0	0.563094	0.785668	-1.07688	0.530366	0.662153	-1.10979	0.755898	0.817258	-1.03069	0	0	0	0	0	0	0.811767	-1.07245	0
CUST_10038_PI424980000	AAEL015617-RA	AAEL015617	0		0	0.0330319	0.360996	-1.09441	0.0668342	0.219315	-1.44528	0.0999227	0.193559	-1.25278	0	0	0	0	0	0	0.00989603	-1.26416	0
CUST_10039_PI424980000	AAEL000845-RA	AAEL000845	0		protein-tyrosine phosphatase [Source:VB External Description;Acc:AAEL000845]	0.394128	0.687631	-1.52277	0.386168	0.541151	-1.12321	0.528546	0.626267	1.08361	0	0	0	0	0	0	0.538645	-0.520793	0
CUST_1004_PI424980000	AAEL010139-RA	AAEL010139	0		serine protease, putative [Source:VB External Description;Acc:AAEL010139]	0.176475	0.510982	-1.4297	0.144335	0.306794	-1.58459	0.0155232	0.0737073	-1.69614	0	0	0	0	0	0	0.0156317	-1.57014	0
CUST_10040_PI424980000	AAEL003001-RA	AAEL003001	0		WD-repeat protein [Source:VB External Description;Acc:AAEL003001]	0.0295355	0.355507	-1.53051	0.644915	0.755256	-1.04167	0.000231123	0.0228285	-1.23868	0	0	0	0	0	0	0.000393527	-1.27029	0
CUST_10041_PI424980000	AAEL004316-RA	AAEL004316	0		0	0.166454	0.501399	-1.33064	0.0827508	0.238785	-2.45223	0.00603094	0.0528514	-2.75278	0	0	0	0	0	1	0.00453042	-2.17855	0
CUST_10042_PI424980000	AAEL007025-RA	AAEL007025	0		0	0.279816	0.595386	-1.41776	0.544422	0.673614	-1.5944	0.00212664	0.0402568	-2.35427	0	0	0	0	0	1	0.0133845	-1.78881	0
CUST_10046_PI424980000	AAEL002724-RA	AAEL002724	0		munc13-4 [Source:VB External Description;Acc:AAEL002724]	0.570674	0.8106	-1.24754	0.0649462	0.216495	1.54974	0.0797125	0.167731	1.48572	0	0	0	0	0	0	0.0702752	0.595971	0
CUST_10047_PI424980000	AAEL012102-RA	AAEL012102	0		0	0.929091	0.974338	1.03449	0.416541	0.567658	-1.18889	0.273174	0.384475	-1.25577	0	0	0	0	0	0	0.610149	-0.47006	0
CUST_10048_PI424980000	AAEL010808-RA	AAEL010808	0		0	0.247137	0.569389	-1.56451	0.146049	0.307627	-1.92275	0.0165102	0.0757618	-2.45543	0	0	0	0	0	1	0.0214494	-1.9809	0
CUST_10049_PI424980000	AAEL012930-RA	AAEL012930	0		0	0.0302231	0.362173	-1.31305	0.931357	0.956006	1.00823	0.784432	0.840277	-1.02074	0	0	0	0	0	0	0.266795	-0.441856	0
CUST_10050_PI424980000	AAEL012930-RB	AAEL012930	0		0	0.0542047	0.446158	-1.33148	0.87478	0.917875	1.01511	0.525447	0.62366	-1.0492	0	0	0	0	0	0	0.286742	-0.455191	0
CUST_10052_PI424980000	AAEL001136-RA	AAEL001136	0		0	0.562066	0.785638	-1.13851	0.136048	0.297021	-1.24812	0.416217	0.524596	-1.18333	0	0	0	0	0	0	0.330679	-1.18999	0
CUST_10053_PI424980000	AAEL009647-RA	AAEL009647	0		0	0.00515857	0.313775	-2.06291	0.0348322	0.17216	-1.70216	0.0133496	0.0688605	-1.55526	0	1	0	0	0	0	0.000234283	-1.77344	0
CUST_10054_PI424980000	AAEL013727-RA	AAEL013727	0		0	0.78719	0.915225	0.00586555	0.541703	0.67132	1.16032	0.0647775	0.148796	1.38585	0	0	0	0	0	0	0.304678	0.850679	0
CUST_10055_PI424980000	AAEL005336-RA	AAEL005336	0		d-3-phosphoglycerate dehydrogenase [Source:VB External Description;Acc:AAEL005336]	0.122248	0.461884	1.40513	0.0892244	0.24583	-1.2563	0.226279	0.335567	1.14524	0	0	0	0	0	0	0.0617775	0.431355	0
CUST_10057_PI424980000	AAEL014094-RA	AAEL014094	0		solute carrier family 35 member C2, putative [Source:VB External Description;Acc:AAEL014094]	0.0594843	0.42962	-1.77728	0.29623	0.457615	2.35634	0.0997263	0.193254	1.88654	0	0	0	0	0	0	0.0482673	0.821866	0
CUST_10058_PI424980000	AAEL003791-RA	AAEL003791	0		0	0.0186074	0.351269	-1.08537	0.995184	0.996867	1.0007	0.845611	0.888729	-1.02229	0	0	0	0	0	0	0.216027	-0.368989	0
CUST_1006_PI424980000	AAEL010340-RA	AAEL010340	0		serine/arginine rich splicing factor [Source:VB External Description;Acc:AAEL010340]	0.427536	0.70287	-1.07802	0.10192	0.259493	-1.05774	0.435368	0.542904	1.02862	0	0	0	0	0	0	0.243299	-0.369046	0
CUST_10060_PI424980000	AAEL013822-RA	AAEL013822	0		0	0.353768	0.650242	-1.59795	0.330073	0.489335	-2.14445	0.00832266	0.0586348	-2.67288	0	0	0	0	0	1	0.0310915	-2.13842	0
CUST_10061_PI424980000	AAEL014308-RA	AAEL014308	0		0	0.151764	0.498031	1.43626	0.250524	0.414349	1.33682	0.00544152	0.0508759	1.49811	0	0	0	0	0	0	0.00940661	1.42373	0
CUST_10063_PI424980000	AAEL009469-RA	AAEL009469	0		cell division control protein [Source:VB External Description;Acc:AAEL009469]	0.0466758	0.380428	-1.40776	0.641254	0.752171	-1.08846	0.0559105	0.136523	-1.25869	0	0	0	0	0	0	0.0465677	-1.25164	0
CUST_10064_PI424980000	AAEL014721-RA	AAEL014721	0		mannosyl-oligosaccharide alpha-1,2-mannosidase [Source:VB External Description;Acc:AAEL014721]	0.286634	0.60056	-1.19759	0.537677	0.667808	1.03889	0.00773792	0.057527	1.15213	0	0	0	0	0	0	0.0362405	0.331142	0
CUST_10066_PI424980000	AAEL004641-RA	AAEL004641	0		0	0.0392104	0.71633	0.0140593	0.862789	0.909349	-1.04266	0.127878	0.227072	1.16754	0	0	0	0	0	0	0.0919592	0.0463117	0
CUST_10067_PI424980000	AAEL012650-RA	AAEL012650	0		0	0.0960935	0.433842	6.06008	0.151031	0.313308	1.17121	0.922399	0.94504	1.11106	0	0	0	0	0	0	0.195669	2.78078	0
CUST_10068_PI424980000	AAEL002588-RA	AAEL002588	0		0	0.0128337	0.328502	-2.54097	0.228038	0.392212	3.05994	0.0595371	0.141077	4.75563	0	1	0	0	0	0	0.00820849	1.7582	0
CUST_10069_PI424980000	AAEL007819-RA	AAEL007819	0		0	0.00857715	0.326636	-1.55795	0.405238	0.55696	-1.28636	0.177906	0.283377	-1.20595	0	0	0	0	0	0	0.022065	-1.35009	0
CUST_1007_PI424980000	AAEL010769-RA	AAEL010769	SRPN6		Serine Protease Inhibitor (serpin) likely cleavage at S/A. [Source:VB Community Annotation;Acc:AAEL010769]	0.15407	0.500376	1.38589	0.0326062	0.168498	1.20278	0.0459058	0.122187	1.23241	0	0	0	0	0	0	0.0102492	1.27369	0
CUST_10070_PI424980000	AAEL007650-RA	AAEL007650	0		chaperonin [Source:VB External Description;Acc:AAEL007650]	0.0612321	0.408237	-1.69037	0.834791	0.890514	-1.05117	0.545793	0.64092	1.08655	0	0	0	0	0	0	0.306451	-0.551662	0
CUST_10071_PI424980000	AAEL004919-RA	AAEL004919	0		0	0.0465768	0.543121	-1.48214	0.949245	0.967376	1.00922	0.215566	0.324443	1.25131	0	0	0	0	0	0	0.157062	0.259463	0
CUST_10073_PI424980000	AAEL013854-RA	#N/A	#N/A		#N/A	0.791402	0.909965	-1.06711	0.607148	0.723868	1.09342	0.959471	0.970797	-1.01253	0	0	0	0	0	0	0.9562	-0.328742	0
CUST_10074_PI424980000	AAEL012578-RA	AAEL012578	0		phosphoserine aminotransferase [Source:VB External Description;Acc:AAEL012578]	0.101401	0.438217	-1.29976	0.0380062	0.176853	-2.20714	0.01752	0.0779704	-2.61303	0	0	0	1	0	1	0.00382922	-2.03997	0
CUST_10075_PI424980000	AAEL001184-RA	AAEL001184	0		0	0.00243625	0.322318	2.67273	0.219775	0.383692	1.55246	0.392117	0.50228	1.32446	1	0	0	0	0	0	0.00951652	1.84989	0
CUST_10077_PI424980000	AAEL003928-RA	AAEL003928	0		pdgf/vegf receptor [Source:VB External Description;Acc:AAEL003928]	0.90774	0.964951	0.00603775	0.0159196	0.135253	1.49609	0.00536648	0.0506391	1.48572	0	0	0	0	0	0	0.00428495	0.995949	0
CUST_10078_PI424980000	AAEL005394-RA	AAEL005394	0		0	0.068483	0.487706	1.69378	0.0338497	0.171065	-1.77137	0.260996	0.371691	-1.27864	0	0	0	0	0	0	0.0216998	-0.452077	0
CUST_10079_PI424980000	AAEL006550-RA	AAEL006550	0		rnf5 [Source:VB External Description;Acc:AAEL006550]	0.240153	0.564442	-1.14479	0.0605789	0.20945	1.11063	0.461898	0.567113	1.07072	0	0	0	0	0	0	0.124425	0.345519	0
CUST_1008_PI424980000	AAEL010866-RA	AAEL010866	0		serine protease [Source:VB External Description;Acc:AAEL010866]	0.457005	0.718336	-1.10855	0.0214735	0.148495	-1.21166	0.0718663	0.15816	-1.11544	0	0	0	0	0	0	0.0243939	-1.14522	0
CUST_10083_PI424980000	AAEL001085-RA	AAEL001085	0		0	0.50853	0.759387	1.07521	0.24466	0.407323	-1.14117	0.0444146	0.120632	-1.1595	0	0	0	0	0	0	0.108913	-0.408487	0
CUST_10085_PI424980000	AAEL012369-RA	AAEL012369	0		0	0.270548	0.587842	-1.53018	0.280915	0.443935	-1.39265	0.0109261	0.0642364	-1.45099	0	0	0	0	0	0	0.0276134	-1.45794	0
CUST_10086_PI424980000	AAEL006908-RA	AAEL006908	0		0	0.864481	0.946437	-1.0322	0.524787	0.657725	1.12994	0.265848	0.376861	-1.10514	0	0	0	0	0	0	0.645523	-0.335801	0
CUST_10087_PI424980000	AAEL006808-RA	AAEL006808	0		0	0.00325873	0.308938	1.47613	0.306703	0.467684	1.16297	0.212738	0.321557	1.13264	0	0	0	0	0	0	0.00961225	1.25724	0
CUST_10088_PI424980000	AAEL004552-RA	AAEL004552	0		0	0.032555	0.359664	-1.58745	0.0560328	0.202958	-1.31725	0.00813845	0.0583255	-1.48912	0	0	0	0	0	0	0.0010974	-1.46461	0
CUST_1009_PI424980000	AAEL010867-RA	AAEL010867	0		serine protease [Source:VB External Description;Acc:AAEL010867]	0.945175	0.980191	1.04218	0.0474224	0.19236	-2.77184	0.0103905	0.0632819	-2.47135	0	0	0	1	0	1	0.0177447	-1.40033	0
CUST_10090_PI424980000	AAEL005975-RA	AAEL005975	0		transcription initiation factor [Source:VB External Description;Acc:AAEL005975]	0.166897	0.550151	-1.14089	0.126571	0.28652	1.35181	0.278327	0.389751	1.2034	0	0	0	0	0	0	0.113633	0.471441	0
CUST_10091_PI424980000	AAEL005975-RB	AAEL005975	0		transcription initiation factor [Source:VB External Description;Acc:AAEL005975]	0.0278453	0.470049	-1.19596	0.139792	0.301101	1.33801	0.302266	0.414546	1.24006	0	0	0	0	0	0	0.0358783	0.460704	0
CUST_10092_PI424980000	AAEL007330-RA	AAEL007330	0		exocyst complex component sec6 [Source:VB External Description;Acc:AAEL007330]	0.00627605	0.315586	1.25455	0.774317	0.84955	-1.02672	0.914804	0.939574	1.00795	0	0	0	0	0	0	0.0937203	0.411929	0
CUST_10093_PI424980000	AAEL003546-RA	AAEL003546	0		gamma-tubulin complex component 4 (gcp-4) [Source:VB External Description;Acc:AAEL003546]	0.0568998	0.395662	-1.43125	0.312535	0.472646	-1.26325	0.162495	0.265964	-1.26641	0	0	0	0	0	0	0.0691733	-1.3203	0
CUST_10094_PI424980000	AAEL003762-RA	AAEL003762	0		Protoporphyrinogen IX oxidase, putative [Source:VB External Description;Acc:AAEL003762]	0.483083	0.753798	1.18141	0.89963	0.933238	-1.02047	0.0811658	0.169493	-1.11021	0	0	0	0	0	0	0.350549	-0.316423	0
CUST_10095_PI424980000	AAEL004125-RA	AAEL004125	0		signal transduction protein lnk-realted [Source:VB External Description;Acc:AAEL004125]	0.373696	0.664064	-1.32352	0.1091	0.267882	-1.60244	0.0863202	0.175955	-1.42125	0	0	0	0	0	0	0.0795639	-1.44907	0
CUST_10097_PI424980000	AAEL000604-RA	AAEL000604	0		0	0.338622	0.63935	1.05435	0.26274	0.425094	-1.11075	0.836592	0.882131	-1.01641	0	0	0	0	0	0	0.518962	-0.357604	0
CUST_10099_PI424980000	AAEL012613-RA	AAEL012613	0		0	0.529282	0.763339	1.22235	0.258158	0.421444	1.31888	0.221552	0.330522	1.29801	0	0	0	0	0	0	0.321307	1.27975	0
CUST_1010_PI424980000	AAEL011308-RA	AAEL011308	0		serine threonine-protein kinase [Source:VB External Description;Acc:AAEL011308]	0.0917945	0.430882	-1.96866	0.142262	0.30445	-1.5286	0.491797	0.592675	1.55345	0	0	0	0	0	0	0.120669	-0.647935	0
CUST_10100_PI424980000	AAEL013295-RA	AAEL013295	0		0	0.000598604	0.299444	-1.98487	0.262585	0.425019	-1.78874	0.0086385	0.0595156	-2.31537	0	0	0	0	0	1	0.000143611	-2.02966	0
CUST_10102_PI424980000	AAEL012838-RA	AAEL012838	0		0	0.108257	0.49493	-1.38068	0.695305	0.792613	-1.14608	0.531108	0.628285	-1.24974	0	0	0	0	0	0	0.37586	-1.25884	0
CUST_10104_PI424980000	AAEL007462-RA	AAEL007462	0		0	0.00833821	0.348607	-2.50692	0.0562356	0.20317	-3.80169	0.0312924	0.101454	-4.10063	0	1	0	0	0	1	0.00108672	-3.46975	0
CUST_10106_PI424980000	AAEL003515-RA	AAEL003515	0		0	0.277495	0.593231	-1.95716	0.129891	0.289528	-1.67776	0.0249668	0.0910499	-2.35329	0	0	0	0	0	1	0.0293422	-1.99607	0
CUST_10107_PI424980000	AAEL003515-RB	AAEL003515	0		0	0.147634	0.487921	-1.5762	0.0700541	0.223411	-1.70406	0.00022114	0.0220609	-1.94712	0	0	0	0	0	0	0.000224903	-1.74246	0
CUST_10109_PI424980000	AAEL012139-RA	AAEL012139	0		allatostatin, B-type, putative [Source:VB External Description;Acc:AAEL012139]	0.19935	0.528777	-1.4055	0.157834	0.320059	-1.36713	0.939271	0.95692	-1.00432	0	0	0	0	0	0	0.316879	-1.25899	0
CUST_1011_PI424980000	AAEL011349-RA	AAEL011349	0		serine protease [Source:VB External Description;Acc:AAEL011349]	0.0976978	0.440607	-1.18211	0.246682	0.409542	1.1649	0.525414	0.62366	1.12941	0	0	0	0	0	0	0.188846	0.370734	0
CUST_10113_PI424980000	AAEL006979-RA	AAEL006979	0		0	0.101853	0.439558	1.38836	0.472445	0.61506	1.09147	0.165296	0.269342	-1.50546	0	0	0	0	0	0	0.139341	0.324793	0
CUST_10114_PI424980000	AAEL002576-RA	AAEL002576	0		sodium/solute symporter [Source:VB External Description;Acc:AAEL002576]	0.202683	0.709401	2.02034	0.0900013	0.246959	-2.21588	0.959594	0.970797	-1.02517	0	0	0	0	0	0	0.231542	-0.406904	0
CUST_10115_PI424980000	AAEL002092-RA	AAEL002092	0		cuticle protein, putative [Source:VB External Description;Acc:AAEL002092]	0.000363827	0.299444	3.73287	0.0258333	0.156552	4.30065	0.00356769	0.0451666	11.2561	1	0	1	0	1	0	5.57694e-06	6.42987	0
CUST_10117_PI424980000	AAEL001284-RA	AAEL001284	0		0	0.60973	0.811548	1.26837	0.0730984	0.227397	1.66121	0.000420496	0.025604	1.76674	0	0	0	0	0	0	0.00133298	1.56544	0
CUST_10118_PI424980000	AAEL004957-RA	AAEL004957	0		0	0.871405	0.954643	1.13452	0.0274603	0.159998	-1.62536	0.275404	0.38669	-1.22657	0	0	0	0	0	0	0.122796	-0.572469	0
CUST_10119_PI424980000	AAEL005212-RA	AAEL005212	0		0	0.00017144	0.281583	1.41833	0.00124299	0.0694075	-1.71499	0.0175953	0.0781497	-2.38206	0	0	0	0	0	1	7.82199e-07	-0.892906	0
CUST_10123_PI424980000	AAEL002946-RA	AAEL002946	0		0	0.128848	0.473559	-2.15623	0.257283	0.420424	-1.47158	0.178926	0.284389	-1.22134	0	0	0	0	0	0	0.114317	-1.61639	0
CUST_10125_PI424980000	AAEL009776-RA	AAEL009776	0		0	0.285199	0.614257	2.38297	0.646165	0.756171	1.11585	0.405865	0.515719	-1.16922	0	0	0	0	0	0	0.520187	0.776532	0
CUST_10126_PI424980000	AAEL001103-RA	AAEL001103	0		prefoldin, subunit, putative [Source:VB External Description;Acc:AAEL001103]	0.0649715	0.404687	-1.21079	0.0308798	0.165322	-1.38629	0.148286	0.249666	-1.71396	0	0	0	0	0	0	0.0125214	-1.43701	0
CUST_10127_PI424980000	AAEL000101-RA	AAEL000101	0		AMP dependent coa ligase [Source:VB External Description;Acc:AAEL000101]	0.288764	0.738265	1.59398	0.508537	0.64488	-1.08996	0.473034	0.576401	1.13278	0	0	0	0	0	0	0.501755	0.5456	0
CUST_10128_PI424980000	AAEL004445-RA	AAEL004445	0		DEAD box ATP-dependent RNA helicase [Source:VB External Description;Acc:AAEL004445]	0.964449	0.986562	1.0168	0.214147	0.37787	1.2969	0.00933411	0.0609665	1.5059	0	0	0	0	0	0	0.0516483	1.2732	0
CUST_10130_PI424980000	AAEL010368-RA	AAEL010368	0		0	0.738727	0.891558	-1.0796	0.0747741	0.229007	-1.21994	0.0303223	0.10015	-1.3415	0	0	0	0	0	0	0.0465978	-1.21368	0
CUST_10133_PI424980000	AAEL014971-RA	#N/A	#N/A		#N/A	0.866982	0.949731	1.0477	0.183815	0.347765	-1.13406	0.092169	0.183382	-1.11159	0	0	0	0	0	0	0.207516	-0.399317	0
CUST_10134_PI424980000	AAEL013274-RA	AAEL013274	0		n-acetylgalactosaminyltransferase [Source:VB External Description;Acc:AAEL013274]	0.000291303	0.299444	-1.53585	0.391301	0.54637	-1.23444	0.690827	0.765828	-1.08873	0	0	0	0	0	0	0.00433839	-1.28634	0
CUST_10135_PI424980000	AAEL001392-RA	AAEL001392	0		0	0.450923	0.773146	-1.17822	0.0133586	0.126013	2.99438	0.0056309	0.0516056	3.06091	0	0	1	0	1	0	0.00217927	1.62569	0
CUST_10137_PI424980000	AAEL007845-RA	AAEL007845	0		rab5 [Source:VB External Description;Acc:AAEL007845]	0.701388	0.86254	-1.05172	0.157291	0.319633	1.17371	0.134571	0.235053	1.09269	0	0	0	0	0	0	0.208917	0.404892	0
CUST_10138_PI424980000	AAEL005646-RA	AAEL005646	0		vitellogenin, putative [Source:VB External Description;Acc:AAEL005646]	0.179519	0.656859	-1.10688	0.544171	0.673386	-1.04382	0.119379	0.217362	-1.09697	0	0	0	0	0	0	0.179117	-1.08255	0
CUST_1014_PI424980000	AAEL011622-RA	AAEL011622	0		serine protease, putative [Source:VB External Description;Acc:AAEL011622]	0.0144891	0.422637	-1.73006	0.063564	0.214016	-3.19523	0.0430191	0.118336	-3.18668	0	0	0	0	0	1	0.00247653	-2.70399	0
CUST_10140_PI424980000	AAEL003119-RA	AAEL003119	CTL6		C-Type Lectin (CTL). [Source:VB Community Annotation;Acc:AAEL003119]	0.259165	0.579758	-1.05623	0.0690903	0.222204	-1.16011	0.813522	0.863318	-1.02459	0	0	0	0	0	0	0.206429	-1.08031	0
CUST_10141_PI424980000	AAEL013864-RA	AAEL013864	0		0	0.0104924	0.327006	1.2839	0.112583	0.271622	1.90959	0.143132	0.244506	1.54068	0	0	0	0	0	0	0.00801447	1.57805	0
CUST_10142_PI424980000	AAEL000372-RA	AAEL000372	0		myo inositol monophosphatase [Source:VB External Description;Acc:AAEL000372]	0.0372647	0.490722	1.67346	0.55406	0.681692	1.04281	0.802573	0.854479	1.02253	0	0	0	0	0	0	0.223797	1.24627	0
CUST_10143_PI424980000	AAEL014198-RA	AAEL014198	0		cdp-diacylglycerol--glycerol-3-phosphate 3-phosphatidyltransferase [Source:VB External Description;Acc:AAEL014198]	0.0106891	0.340022	1.56403	0.77629	0.85106	-1.03996	0.20814	0.316719	-1.32416	0	0	0	0	0	0	0.0476585	-0.266697	0
CUST_10144_PI424980000	AAEL010025-RA	AAEL010025	0		0	0.69839	0.866168	-0.0925421	0.881963	0.922106	1.03026	0.689088	0.764326	-1.08585	0	0	0	0	0	0	0.94404	-0.0493772	0
CUST_10145_PI424980000	AAEL009440-RA	AAEL009440	0		0	0.44384	0.759736	-1.11983	0.283374	0.446484	1.52528	0.0407803	0.115151	1.29634	0	0	0	0	0	0	0.103475	0.567264	0
CUST_10146_PI424980000	AAEL009691-RA	AAEL009691	0		carboxylase:pyruvate/acetyl-coa/propionyl-coa [Source:VB External Description;Acc:AAEL009691]	0.10728	0.444994	1.73319	0.675325	0.779402	1.05969	0.225753	0.334986	1.15345	0	0	0	0	0	0	0.221983	1.31544	0
CUST_10148_PI424980000	AAEL001551-RB	AAEL001551	0		0	0.153435	0.489883	2.3063	0.606235	0.723287	1.21922	0.322884	0.435581	1.29288	0	0	0	0	0	0	0.319844	1.60613	0
CUST_1015_PI424980000	AAEL011991-RA	AAEL011991	CLIPC1		Clip-Domain Serine Protease family C. [Source:VB Community Annotation;Acc:AAEL011991]	0.595468	0.840362	1.29208	0.686429	0.787555	1.10097	0.0979229	0.191057	-1.23679	0	0	0	0	0	0	0.376111	0.385421	0
CUST_10150_PI424980000	AAEL000163-RA	AAEL000163	0		mitochondrial inner membrane protein translocase, 22kD-subunit, putative [Source:VB External Description;Acc:AAEL000163]	0.268878	0.652593	1.1557	0.515109	0.649783	-1.0811	0.415215	0.524061	-1.0922	0	0	0	0	0	0	0.456252	-0.339202	0
CUST_10151_PI424980000	AAEL010571-RA	AAEL010571	0		0	0.731869	0.882123	0.0188543	0.685177	0.78677	1.07357	0.00461799	0.049375	1.28305	0	0	0	0	0	0	0.0590015	0.791824	0
CUST_10153_PI424980000	AAEL010018-RA	AAEL010018	0		0	0.192443	0.655269	-1.10875	0.236785	0.399941	-1.10942	0.261431	0.372137	1.06146	0	0	0	0	0	0	0.181589	-0.385569	0
CUST_10155_PI424980000	AAEL004569-RA	AAEL004569	0		0	0.0217225	0.634006	1.25999	0.00128688	0.0694133	-1.53664	0.0228397	0.087488	-1.4286	0	0	0	0	0	0	7.4699e-05	-0.568416	0
CUST_10157_PI424980000	AAEL000368-RA	#N/A	#N/A		#N/A	0.966475	0.988229	1.02461	0.448011	0.594362	1.15841	0.72518	0.794029	1.02892	0	0	0	0	0	0	0.888387	1.07065	0
CUST_10159_PI424980000	AAEL012205-RA	AAEL012205	0		0	0.796641	0.909705	-1.18735	0.0247012	0.153478	-1.64945	0.00958196	0.0616919	-1.56179	0	0	0	0	0	0	0.00873966	-1.4662	0
CUST_1016_PI424980000	AAEL012087-RA	AAEL012087	0		serine protease, putative [Source:VB External Description;Acc:AAEL012087]	0.235326	0.559603	1.37946	0.0957615	0.253254	2.23088	0.0203295	0.0833578	1.9569	0	0	0	0	0	0	0.0175206	1.85575	0
CUST_10160_PI424980000	AAEL003172-RA	AAEL003172	0		transcription factor IIIA, putative [Source:VB External Description;Acc:AAEL003172]	0.0609939	0.44728	1.19069	0.0534746	0.199094	1.91292	3.39563e-05	0.0139461	2.11226	0	0	0	0	1	0	1.60892e-05	1.73862	0
CUST_10162_PI424980000	AAEL011046-RA	AAEL011046	0		tyrosine-protein kinase pr2 [Source:VB External Description;Acc:AAEL011046]	0.00358933	0.308938	-2.50932	0.000181174	0.0351339	-1.81996	0.000619224	0.0292201	-1.83294	0	1	0	0	0	0	1.03337e-07	-2.05408	0
CUST_10163_PI424980000	AAEL007028-RA	AAEL007028	0		ceramidase [Source:VB External Description;Acc:AAEL007028]	0.00692963	0.424736	1.51214	0.0452628	0.1876	1.47965	0.907127	0.933419	-1.02472	0	0	0	0	0	0	0.0120911	0.655688	0
CUST_10164_PI424980000	AAEL009327-RA	AAEL009327	0		0	0.371422	0.791064	-1.24402	0.141293	0.303277	1.33496	0.271284	0.382357	1.25486	0	0	0	0	0	0	0.203463	0.4486	0
CUST_10165_PI424980000	AAEL005628-RA	AAEL005628	0		0	0.421454	0.761793	1.27508	0.0468796	0.190767	-1.58346	0.073859	0.160352	-1.62078	0	0	0	0	0	0	0.0420988	-0.643053	0
CUST_10166_PI424980000	AAEL005628-RB	AAEL005628	0		0	0.429932	0.77031	1.25066	0.103986	0.261887	-1.48285	0.10527	0.20011	-1.6026	0	0	0	0	0	0	0.0975032	-0.611596	0
CUST_10167_PI424980000	AAEL007288-RA	AAEL007288	0		dynamin [Source:VB External Description;Acc:AAEL007288]	0.464846	0.724374	1.08909	0.262318	0.424915	1.32786	0.0141243	0.0703514	1.64278	0	0	0	0	0	0	0.0475608	1.35324	0
CUST_10168_PI424980000	AAEL007288-RB	AAEL007288	0		dynamin [Source:VB External Description;Acc:AAEL007288]	0.366994	0.657851	-1.10249	0.0669046	0.219475	1.13286	0.0993492	0.192785	1.16476	0	0	0	0	0	0	0.0612582	0.398378	0
CUST_1017_PI424980000	AAEL012378-RA	AAEL012378	0		serine-type protease inhibitor [Source:VB External Description;Acc:AAEL012378]	0.729809	0.877962	-1.17095	0.902638	0.935959	1.01378	0.0114608	0.0650176	1.16738	0	0	0	0	0	0	0.134567	0.336733	0
CUST_10170_PI424980000	AAEL004313-RA	AAEL004313	0		fk506-binding protein [Source:VB External Description;Acc:AAEL004313]	0.117186	0.456476	-1.44341	0.430206	0.578622	-1.10858	0.31564	0.428528	-1.18682	0	0	0	0	0	0	0.218212	-1.24627	0
CUST_10171_PI424980000	AAEL014051-RA	AAEL014051	0		nop14 [Source:VB External Description;Acc:AAEL014051]	0.0221798	0.397917	-1.45227	0.178574	0.342086	-1.57367	0.0183929	0.0799508	-1.75775	0	0	0	0	0	0	0.00407301	-1.59456	0
CUST_10173_PI424980000	AAEL009862-RA	AAEL009862	0		0	0.998659	0.999595	-1.02423	0.49268	0.631773	1.29439	0.00807766	0.0581356	1.7096	0	0	0	0	0	0	0.0866677	0.659918	0
CUST_10174_PI424980000	AAEL009512-RA	AAEL009512	0		glycosylphosphatidylinositol anchor attachment protein, putative [Source:VB External Description;Acc:AAEL009512]	0.188796	0.695339	1.21434	0.207107	0.370322	1.10617	0.0710018	0.157131	1.21056	0	0	0	0	0	0	0.0672212	1.17702	0
CUST_10177_PI424980000	AAEL008854-RA	AAEL008854	0		0	0.772329	0.898874	-0.0390201	0.0526881	0.198397	-1.32871	0.294989	0.40729	-1.16334	0	0	0	0	0	0	0.182481	-0.843691	0
CUST_10178_PI424980000	AAEL002443-RA	AAEL002443	0		0	0.418327	0.694316	-1.11299	0.416568	0.567658	1.24985	0.246982	0.3575	-1.08853	0	0	0	0	0	0	0.391365	-0.31722	0
CUST_1018_PI424980000	AAEL012573-RA	AAEL012573	0		serine protease, putative [Source:VB External Description;Acc:AAEL012573]	0.192135	0.570308	2.51546	0.0515025	0.198031	6.6949	0.0191464	0.0812635	5.01262	0	0	0	0	1	0	0.00877308	4.74099	0
CUST_10182_PI424980000	AAEL003083-RA	AAEL003083	0		myotubularin [Source:VB External Description;Acc:AAEL003083]	0.0533234	0.397638	-1.30087	0.143952	0.306505	-1.14232	0.373603	0.485248	1.06424	0	0	0	0	0	0	0.0687985	-0.459649	0
CUST_10184_PI424980000	AAEL014274-RA	AAEL014274	0		0	0.0117721	0.343464	2.86024	0.146155	0.307687	1.68579	0.0103715	0.0632819	1.73678	1	0	0	0	0	0	0.0012796	2.09427	0
CUST_10185_PI424980000	AAEL012401-RA	AAEL012401	0		short-chain dehydrogenase [Source:VB External Description;Acc:AAEL012401]	0.372511	0.802575	-1.06511	0.0528622	0.198574	1.54933	0.181579	0.287347	1.24292	0	0	0	0	0	0	0.0804602	0.575711	0
CUST_10186_PI424980000	AAEL013535-RA	AAEL013535	0		phosrestin ii (arrestin a) (arrestin 1) [Source:VB External Description;Acc:AAEL013535]	0.34702	0.644126	-1.33873	0.11463	0.273519	1.93925	0.0583098	0.13963	2.28931	0	0	0	0	0	0	0.0590709	0.963276	0
CUST_10187_PI424980000	AAEL006351-RA	AAEL006351	0		0	0.856765	0.949209	-1.10439	0.279989	0.442958	1.39079	0.369997	0.481928	1.2601	0	0	0	0	0	0	0.564009	0.5155	0
CUST_10189_PI424980000	AAEL001438-RA	AAEL001438	0		0	0.709963	0.867855	-1.17655	0.375356	0.531475	1.16229	0.0712117	0.157363	1.25053	0	0	0	0	0	0	0.243348	0.412091	0
CUST_1019_PI424980000	AAEL012575-RA	AAEL012575	0		serine protease, putative [Source:VB External Description;Acc:AAEL012575]	0.167791	0.534163	4.94063	0.0349491	0.17216	8.31406	0.00804953	0.0581057	5.77409	0	0	1	0	1	0	0.00285923	6.34293	0
CUST_10192_PI424980000	AAEL001006-RA	#N/A	#N/A		#N/A	0.404273	0.699012	-1.71372	0.629046	0.742427	-1.1172	0.695103	0.769201	-1.05536	0	0	0	0	0	0	0.748511	-1.29543	0
CUST_10193_PI424980000	AAEL007509-RA	AAEL007509	0		neuroendocrine differentiation factor [Source:VB External Description;Acc:AAEL007509]	0.00779746	0.324073	-1.1225	0.100144	0.257747	1.47154	0.238783	0.348444	1.2198	0	0	0	0	0	0	0.00866253	0.522945	0
CUST_10194_PI424980000	AAEL009913-RA	AAEL009913	0		DEAD box ATP-dependent RNA helicase [Source:VB External Description;Acc:AAEL009913]	0.00212868	0.324073	-1.43591	0.171252	0.333943	-1.11097	0.18663	0.292832	-1.11341	0	0	0	0	0	0	0.00385295	-1.2201	0
CUST_10195_PI424980000	AAEL004173-RA	AAEL004173	0		26S proteasome non-ATPase regulatory subunit [Source:VB External Description;Acc:AAEL004173]	0.821331	0.923027	-0.0404498	0.119627	0.278836	1.25973	0.952773	0.966538	1.00506	0	0	0	0	0	0	0.577938	0.741447	0
CUST_10196_PI424980000	AAEL005348-RA	AAEL005348	0		0	0.0138631	0.329308	1.20125	0.057485	0.204972	1.74508	0.0649637	0.148986	1.50531	0	0	0	0	0	0	0.00308368	1.48388	0
CUST_10197_PI424980000	AAEL005348-RB	AAEL005348	0		0	0.00291438	0.324073	-2.87162	0.057141	0.204547	-3.35934	0.0054124	0.0507047	-2.68972	0	1	0	0	0	1	0.000100763	-2.97356	0
CUST_10199_PI424980000	AAEL003016-RA	AAEL003016	0		0	0.192627	0.523982	-1.69376	0.79411	0.862352	-1.07041	0.145028	0.246243	-1.37786	0	0	0	0	0	0	0.267549	-1.38068	0
CUST_1020_PI424980000	AAEL012775-RA	AAEL012775	0		serine protease, putative [Source:VB External Description;Acc:AAEL012775]	0.505769	0.825338	0.0162788	0.0191614	0.142106	1.85636	0.00985351	0.0621903	1.65999	0	0	0	0	0	0	0.00507043	1.17754	0
CUST_10201_PI424980000	AAEL001930-RA	AAEL001930	0		pra1 protein [Source:VB External Description;Acc:AAEL001930]	0.266366	0.613502	1.36386	0.730069	0.818476	-1.03339	0.295569	0.407707	-1.05942	0	0	0	0	0	0	0.45613	-0.242983	0
CUST_10202_PI424980000	AAEL001930-RB	AAEL001930	0		pra1 protein [Source:VB External Description;Acc:AAEL001930]	0.201576	0.558342	1.38602	0.638814	0.750618	-1.0306	0.383948	0.494931	-1.04784	0	0	0	0	0	0	0.421629	-0.230805	0
CUST_10205_PI424980000	AAEL008276-RA	AAEL008276	0		0	0.30973	0.665939	-1.12103	0.237567	0.400351	-1.21926	0.394691	0.504469	-1.14874	0	0	0	0	0	0	0.313692	-1.16301	0
CUST_10207_PI424980000	AAEL000757-RB	AAEL000757	0		anterior fat body protein [Source:VB External Description;Acc:AAEL000757]	0.00877487	0.334528	-2.85662	0.0337449	0.170739	1.68353	0.444608	0.551319	1.34178	0	1	0	0	0	0	0.00656358	0.0562335	0
CUST_10208_PI424980000	AAEL001264-RA	AAEL001264	0		0	0.335635	0.634391	1.00652	0.162061	0.324445	-1.1403	0.116207	0.213338	-1.05785	0	0	0	0	0	0	0.119373	-0.397208	0
CUST_10209_PI424980000	AAEL001264-RB	AAEL001264	0		0	0.842224	0.944373	1.024	0.168905	0.331296	-1.07842	0.954366	0.967458	1.00241	0	0	0	0	0	0	0.677532	0.315998	0
CUST_10212_PI424980000	AAEL000978-RA	AAEL000978	0		0	0.614515	0.81434	-1.19851	0.00153025	0.0719144	-2.17888	0.000630005	0.0292201	-1.95176	0	0	0	1	0	0	6.99917e-05	-1.77638	0
CUST_10214_PI424980000	AAEL015493-RA	AAEL015493	0		0	0.056851	0.396719	-1.17283	0.0334353	0.170284	-1.19379	0.179297	0.284774	-1.33934	0	0	0	0	0	0	0.0139248	-1.23532	0
CUST_10217_PI424980000	AAEL006703-RA	AAEL006703	0		lumbrokinase-3(1) precursor, putative [Source:VB External Description;Acc:AAEL006703]	0.446281	0.774986	1.37489	0.0523362	0.198031	3.03813	0.0123096	0.0665789	2.84931	0	0	0	0	1	0	0.0121905	2.42077	0
CUST_10218_PI424980000	AAEL012808-RA	AAEL012808	0		glucose dehydrogenase [Source:VB External Description;Acc:AAEL012808]	0.441048	0.708426	-1.62608	0.336376	0.495397	-1.13151	0.838045	0.88301	1.03874	0	0	0	0	0	0	0.653735	-0.572947	0
CUST_10219_PI424980000	AAEL003560-RA	AAEL003560	0		pou domain/drifter/cf-1a [Source:VB External Description;Acc:AAEL003560]	0.156923	0.493465	1.42043	0.0700044	0.223323	1.64217	0.0029272	0.0436477	1.85526	0	0	0	0	0	0	0.00208544	1.63929	0
CUST_1022_PI424980000	AAEL013033-RA	AAEL013033	0		serine protease, putative [Source:VB External Description;Acc:AAEL013033]	0.811426	0.933281	0.0974535	0.0268847	0.158101	-2.21187	0.0181041	0.0793176	-2.06186	0	0	0	1	0	1	0.0156176	-1.39209	0
CUST_10220_PI424980000	AAEL004791-RA	AAEL004791	0		sorting nexin [Source:VB External Description;Acc:AAEL004791]	0.24776	0.573042	-1.40449	6.83994e-05	0.0255459	-1.22676	0.00249291	0.0428693	-1.18735	0	0	0	0	0	0	6.84964e-06	-1.27286	0
CUST_10223_PI424980000	AAEL012464-RA	AAEL012464	0		alanine-glyoxylate aminotransferase [Source:VB External Description;Acc:AAEL012464]	0.366376	0.665025	1.30775	0.419029	0.569473	-1.09189	0.505065	0.604866	1.10168	0	0	0	0	0	0	0.529282	0.439179	0
CUST_10224_PI424980000	AAEL011128-RA	AAEL011128	0		0	0.0431404	0.431141	-1.4152	0.15443	0.316783	-1.13802	0.0804599	0.168876	-1.45387	0	0	0	0	0	0	0.0197753	-1.3357	0
CUST_10225_PI424980000	AAEL008375-RA	AAEL008375	0		0	0.753508	0.889873	1.1421	0.0414468	0.182008	1.58558	0.819699	0.868357	1.0933	0	0	0	0	0	0	0.291373	1.27366	0
CUST_10228_PI424980000	AAEL015061-RA	AAEL015061	0		chaperone binding protein [Source:VB External Description;Acc:AAEL015061]	0.0500112	0.391971	1.59291	0.0249821	0.154344	1.2551	0.0782032	0.166062	-1.14566	0	0	0	0	0	0	0.00516499	0.56745	0
CUST_1023_PI424980000	AAEL013298-RA	AAEL013298	0		serine protease, putative [Source:VB External Description;Acc:AAEL013298]	0.31218	0.620115	-1.10526	0.021966	0.149052	-1.55374	0.0723888	0.158471	-1.51977	0	0	0	0	0	0	0.0186396	-1.39292	0
CUST_10230_PI424980000	AAEL008816-RA	AAEL008816	0		vesicular monoamine transporter, putative [Source:VB External Description;Acc:AAEL008816]	0.854404	0.937493	1.05716	0.0694424	0.222726	1.67023	0.0237998	0.0888632	2.03559	0	0	0	0	1	0	0.0410877	1.58766	0
CUST_10232_PI424980000	AAEL012941-RA	AAEL012941	0		0	0.42727	0.702604	-1.12578	0.609922	0.726403	1.04459	0.744519	0.808397	1.03391	0	0	0	0	0	0	0.773029	0.31757	0
CUST_10234_PI424980000	AAEL006243-RA	AAEL006243	0		0	0.0473597	0.38343	-1.9233	0.693597	0.791646	1.06297	0.499183	0.599188	1.16347	0	0	0	0	0	0	0.222337	0.101049	0
CUST_10235_PI424980000	AAEL009810-RA	AAEL009810	0		sideroflexin 1,2,3 [Source:VB External Description;Acc:AAEL009810]	0.0986261	0.449989	2.04765	0.108996	0.267816	-2.43018	0.0441585	0.120198	-2.99221	0	0	0	0	0	1	0.0180081	-1.12491	0
CUST_10237_PI424980000	AAEL001635-RA	AAEL001635	0		0	0.0670459	0.426081	-1.55228	0.637287	0.749522	1.16292	0.411611	0.520764	-1.58605	0	0	0	0	0	0	0.232216	-0.658467	0
CUST_1024_PI424980000	AAEL013299-RA	AAEL013299	0		serine protease, putative [Source:VB External Description;Acc:AAEL013299]	0.808548	0.914996	1.14328	0.0223994	0.150183	-1.38495	0.0704697	0.156537	-1.56249	0	0	0	0	0	0	0.0381186	-0.601387	0
CUST_10242_PI424980000	AAEL013163-RA	AAEL013163	0		0	0.842539	0.934856	1.11201	0.0551497	0.201308	1.54686	0.0262985	0.0934909	1.64629	0	0	0	0	0	0	0.0369051	1.43506	0
CUST_10244_PI424980000	AAEL014317-RA	AAEL014317	0		0	0.10165	0.495044	-1.39874	0.437013	0.584335	-1.09156	0.00781501	0.0576735	-1.29975	0	0	0	0	0	0	0.0141267	-1.26335	0
CUST_10245_PI424980000	AAEL012094-RA	AAEL012094	0		casein kinase ii, alpha chain (cmgc group iv) [Source:VB External Description;Acc:AAEL012094]	0.00491734	0.315487	1.70879	0.0483272	0.193095	1.28148	0.0392665	0.113149	1.25503	0	0	0	0	0	0	0.000743289	1.4151	0
CUST_10246_PI424980000	AAEL012094-RB	AAEL012094	0		casein kinase ii, alpha chain (cmgc group iv) [Source:VB External Description;Acc:AAEL012094]	0.000925029	0.299444	1.7483	0.0941632	0.250978	1.24525	0.03889	0.112487	1.25052	0	0	0	0	0	0	0.000314756	1.41469	0
CUST_10248_PI424980000	AAEL009672-RA	#N/A	#N/A		#N/A	0.112938	0.482549	-1.32079	0.0967398	0.254002	-1.21326	0.087753	0.177823	-1.30743	0	0	0	0	0	0	0.0307763	-1.28049	0
CUST_10249_PI424980000	AAEL015512-RA	AAEL015512	0		translation initiation factor 5C, putative [Source:VB External Description;Acc:AAEL015512]	0.0480884	0.383552	1.65677	0.0851954	0.241543	1.09569	0.14191	0.242996	1.23399	0	0	0	0	0	0	0.0210476	1.32882	0
CUST_10250_PI424980000	AAEL004861-RA	AAEL004861	0		peroxisomal integral membrane protein Per8p, putative [Source:VB External Description;Acc:AAEL004861]	0.0681282	0.409528	-1.43761	0.511976	0.647612	-1.45108	0.109045	0.204976	-1.65414	0	0	0	0	0	0	0.0840363	-1.51428	0
CUST_10251_PI424980000	AAEL012180-RA	AAEL012180	0		0	0.0645982	0.451881	-1.27287	0.669959	0.775467	-1.02613	0.331974	0.444474	-1.13911	0	0	0	0	0	0	0.20464	-1.14604	0
CUST_10252_PI424980000	AAEL003252-RA	AAEL003252	0		0	0.625186	0.83669	-1.08892	0.275351	0.437749	1.22079	0.18022	0.285921	1.27763	0	0	0	0	0	0	0.325871	0.469835	0
CUST_10255_PI424980000	AAEL008410-RA	AAEL008410	0		helix-loop-helix transcription factor [Source:VB External Description;Acc:AAEL008410]	0.165304	0.509054	-1.67421	0.753037	0.834465	-1.04528	0.416052	0.524465	1.09665	0	0	0	0	0	0	0.432086	-0.540948	0
CUST_10256_PI424980000	AAEL001405-RA	AAEL001405	0		clathrin coat assembly protein [Source:VB External Description;Acc:AAEL001405]	0.0670347	0.407697	-1.24098	0.0217045	0.148688	-1.20867	0.120501	0.218686	-1.13382	0	0	0	0	0	0	0.00824903	-1.19449	0
CUST_10257_PI424980000	AAEL013641-RA	AAEL013641	0		0	0.092044	0.430081	1.3149	0.459916	0.604256	-1.13788	0.0483422	0.125623	-1.1819	0	0	0	0	0	0	0.0539442	-0.334962	0
CUST_10258_PI424980000	AAEL008636-RA	AAEL008636	0		0	0.388519	0.673719	-1.12182	0.287537	0.449399	1.13504	0.160778	0.263846	-1.16052	0	0	0	0	0	0	0.235253	-0.382435	0
CUST_10259_PI424980000	AAEL008585-RA	AAEL008585	0		kinase suppressor of ras (ksr) [Source:VB External Description;Acc:AAEL008585]	0.132872	0.472922	-1.38827	0.00567493	0.100573	-1.40922	0.00401018	0.0468532	-1.26448	0	0	0	0	0	0	0.000285656	-1.35399	0
CUST_10261_PI424980000	AAEL000273-RA	AAEL000273	0		inositol triphosphate 3-kinase c [Source:VB External Description;Acc:AAEL000273]	0.600969	0.829384	-1.11473	0.260147	0.423184	1.37395	0.0558041	0.136346	1.34039	0	0	0	0	0	0	0.148168	0.533207	0
CUST_10262_PI424980000	AAEL001029-RA	AAEL001029	0		0	0.12505	0.463503	-1.50977	0.170085	0.332842	-1.46784	0.0206043	0.0837768	-1.52932	0	0	0	0	0	0	0.0169292	-1.50231	0
CUST_10264_PI424980000	AAEL005949-RA	AAEL005949	0		beta-1,2-n-acetylglucosaminyltransferase ii [Source:VB External Description;Acc:AAEL005949]	0.000181487	0.288623	2.47965	0.00480966	0.0930914	2.84811	0.000721467	0.0292201	2.70739	1	0	1	0	1	0	1.55301e-07	2.67839	0
CUST_10266_PI424980000	AAEL004729-RA	AAEL004729	0		0	0.60311	0.813362	2.51415	0.0520206	0.198031	-1.96137	0.565698	0.657509	-1.21515	0	0	0	0	0	0	0.233529	-0.220788	0
CUST_10267_PI424980000	AAEL002115-RA	AAEL002115	0		0	0.31537	0.633489	-1.26878	0.262254	0.424915	-1.21083	0.000161594	0.0204687	-1.58322	0	0	0	0	0	0	0.00100503	-1.35427	0
CUST_10268_PI424980000	AAEL012848-RA	AAEL012848	0		0	0.363443	0.749647	0.00721445	0.0290528	0.162072	1.48274	0.0064415	0.0535414	1.8139	0	0	0	0	0	0	0.00385209	1.10128	0
CUST_1027_PI424980000	AAEL013933-RA	#N/A	#N/A		#N/A	0.453696	0.721075	1.588	0.807546	0.871547	-1.08351	0.834315	0.880009	1.08564	0	0	0	0	0	0	0.882675	0.530046	0
CUST_10270_PI424980000	AAEL009624-RA	AAEL009624	0		0	0.24833	0.5709	-1.3354	0.014502	0.131104	-2.11475	0.0105863	0.063658	-2.04477	0	0	0	1	0	1	0.0023994	-1.83164	0
CUST_10271_PI424980000	AAEL011574-RA	AAEL011574	0		0	0.877976	0.955327	0.226055	0.158714	0.320903	1.88316	0.0315301	0.101959	2.03153	0	0	0	0	1	0	0.092956	1.38025	0
CUST_10272_PI424980000	AAEL010785-RA	AAEL010785	0		0	2.04011e-06	0.226963	2.14966	0.0429869	0.184238	2.89002	0.0815306	0.169889	1.59467	1	0	1	0	0	0	1.39893e-06	2.21145	0
CUST_10273_PI424980000	AAEL005199-RA	AAEL005199	0		0	0.678973	0.851433	-1.36596	0.258037	0.42136	-1.40965	0.0319327	0.10253	1.81572	0	0	0	0	0	0	0.109839	-0.319966	0
CUST_10274_PI424980000	AAEL003690-RA	AAEL003690	0		0	0.311718	0.618579	-1.12122	0.664684	0.771575	1.06078	0.935584	0.954334	1.0104	0	0	0	0	0	0	0.772793	0.316655	0
CUST_10276_PI424980000	AAEL004666-RA	AAEL004666	0		focal adhesion kinase [Source:VB External Description;Acc:AAEL004666]	0.525455	0.765936	1.13187	0.0557476	0.202507	1.36097	0.178642	0.284141	1.16656	0	0	0	0	0	0	0.104913	1.2198	0
CUST_10277_PI424980000	AAEL013660-RA	#N/A	#N/A		#N/A	0.00385723	0.391448	-1.37174	0.246795	0.409593	-1.81828	0.0587784	0.14014	-1.96341	0	0	0	0	0	0	0.00328576	-1.71781	0
CUST_1028_PI424980000	AAEL013936-RA	AAEL013936	SRPN4		Serine Protease Inhibitor (serpin) likely cleavage at I/S. Transcript A. [Source:VB Community Annotation;Acc:AAEL013936]	0.374564	0.66402	-1.36178	0.0733519	0.227397	-1.38155	0.409836	0.519244	-1.13333	0	0	0	0	0	0	0.175105	-1.29222	0
CUST_10280_PI424980000	AAEL008227-RA	AAEL008227	0		short-chain dehydrogenase [Source:VB External Description;Acc:AAEL008227]	0.977117	0.991646	-0.00675645	0.0283964	0.161625	-1.27945	0.525381	0.62366	-1.06447	0	0	0	0	0	0	0.206526	-0.783558	0
CUST_10282_PI424980000	AAEL014576-RA	AAEL014576	0		0	0.874844	0.951285	0.0070073	0.284633	0.447357	-1.13664	0.0852964	0.174959	-1.25472	0	0	0	0	0	0	0.260619	-0.794785	0
CUST_10283_PI424980000	AAEL012584-RA	#N/A	#N/A		#N/A	0.00225277	0.351269	-1.43933	0.324872	0.484199	1.15655	0.129959	0.229409	1.27077	0	0	0	0	0	0	0.0050541	0.32933	0
CUST_10284_PI424980000	AAEL010723-RA	AAEL010723	0		0	0.975861	0.991657	1.02323	0.171963	0.334635	-1.15653	0.691636	0.766385	-1.0437	0	0	0	0	0	0	0.635179	-0.392331	0
CUST_10285_PI424980000	AAEL013029-RA	AAEL013029	0		deoxyribonuclease I, putative [Source:VB External Description;Acc:AAEL013029]	0.44727	0.712766	-1.19245	0.0085316	0.111099	-1.55322	0.766679	0.825954	-1.03385	0	0	0	0	0	0	0.0697857	-1.25984	0
CUST_10287_PI424980000	AAEL008686-RA	AAEL008686	0		0	0.0296106	0.37238	1.09901	0.387139	0.542134	1.21448	0.484284	0.585935	-1.10789	0	0	0	0	0	0	0.109259	0.401866	0
CUST_10288_PI424980000	AAEL001845-RA	AAEL001845	0		short-chain dehydrogenase [Source:VB External Description;Acc:AAEL001845]	0.138597	0.563453	-1.3484	0.0952843	0.252522	-1.23228	0.0991749	0.192634	-1.11895	0	0	0	0	0	0	0.038858	-1.23321	0
CUST_10289_PI424980000	AAEL011509-RA	AAEL011509	0		0	0.120103	0.459143	-1.27391	0.80741	0.871547	-1.04164	0.84775	0.889478	-1.01944	0	0	0	0	0	0	0.544197	-1.11166	0
CUST_1029_PI424980000	AAEL013937-RA	#N/A	#N/A		#N/A	0.517474	0.756781	-1.17503	0.103422	0.261445	-1.52234	0.0323683	0.103132	-1.56826	0	0	0	0	0	0	0.0477632	-1.42188	0
CUST_10290_PI424980000	AAEL011389-RA	AAEL011389	0		0	0.0212681	0.361274	-1.34726	0.141828	0.303972	1.23394	0.0781182	0.166022	1.11396	0	0	0	0	0	0	0.0104249	0.333544	0
CUST_10292_PI424980000	AAEL005782-RA	AAEL005782	0		0	0.12579	0.465077	-1.23991	0.25961	0.422634	1.26499	0.271989	0.383027	1.23319	0	0	0	0	0	0	0.149934	0.419426	0
CUST_10293_PI424980000	AAEL001926-RA	AAEL001926	mRpS34		mitochondrial ribosomal protein, S34, putative [Source:VB Community Annotation;Acc:AAEL001926]	0.609355	0.810755	-1.11091	0.372718	0.529067	1.06433	0.179569	0.285071	-1.13114	0	0	0	0	0	0	0.380012	-0.392573	0
CUST_10294_PI424980000	AAEL011121-RA	AAEL011121	0		CAP10 family protein AAEL011121 Precursor [Source:VB External Description;Acc:AAEL011121]	0.0301468	0.36715	-2.83472	0.49523	0.634307	-1.23292	0.0695306	0.155211	-2.10067	0	1	0	0	0	0	0.0326695	-2.0561	0
CUST_10297_PI424980000	AAEL008125-RA	AAEL008125	0		0	0.25997	0.645544	1.77874	0.0242614	0.152918	2.61149	0.000397677	0.025604	2.96667	0	0	1	0	1	0	0.000243421	2.4523	0
CUST_10299_PI424980000	AAEL010053-RA	AAEL010053	0		0	0.0305183	0.424565	-1.49201	0.00134024	0.0700256	-1.75096	0.0133037	0.0687301	-1.48633	0	0	0	0	0	0	6.49985e-05	-1.57643	0
CUST_103_PI424980000	AAEL006802-RA	AAEL006802	CYP9J22	P450	cytochrome P450 [Source:VB Community Annotation;Acc:AAEL006802]	0.04522	0.391143	-18.94	0.0254839	0.155613	-3.09943	0.505539	0.605288	-1.26778	0	1	0	1	0	0	0.0210803	-7.76907	0
CUST_1030_PI424980000	AAEL014078-RA	AAEL014078	0		serine protease inhibitor, serpin [Source:VB External Description;Acc:AAEL014078]	0.257849	0.579112	-1.29327	0.199236	0.363046	-1.60826	0.0111846	0.0645218	-1.88793	0	0	0	0	0	0	0.0208583	-1.59649	0
CUST_10300_PI424980000	AAEL001861-RA	AAEL001861	0		nuclear pore complex protein nup154 [Source:VB External Description;Acc:AAEL001861]	0.512388	0.754759	-1.12518	0.625174	0.739589	-1.11631	0.276721	0.388266	-1.14172	0	0	0	0	0	0	0.563674	-1.12774	0
CUST_10301_PI424980000	AAEL008923-RA	AAEL008923	0		ring finger protein [Source:VB External Description;Acc:AAEL008923]	0.982226	0.994474	0.0391191	0.431895	0.579847	-1.30828	0.0728244	0.15918	-1.48054	0	0	0	0	0	0	0.325083	-0.916568	0
CUST_10303_PI424980000	AAEL004244-RA	AAEL004244	0		0	0.134472	0.472442	-1.29486	0.0836896	0.239847	-1.55186	0.0577019	0.138807	-1.2814	0	0	0	0	0	0	0.0229058	-1.37604	0
CUST_10304_PI424980000	AAEL014650-RA	AAEL014650	0		mannose-binding protein-associated serine protease (MASP), putative [Source:VB External Description;Acc:AAEL014650]	0.442272	0.709058	1.80367	0.0416333	0.182139	1.90666	0.00311576	0.0443148	2.37873	0	0	0	0	1	0	0.00335352	2.02969	0
CUST_10305_PI424980000	AAEL011988-RA	AAEL011988	0		tRNA selenocysteine associated protein (secp43) [Source:VB External Description;Acc:AAEL011988]	0.992013	0.997079	0.0051878	0.604666	0.722276	1.08308	0.80135	0.853542	-1.05681	0	0	0	0	0	0	0.961779	0.0104852	0
CUST_10306_PI424980000	AAEL011103-RA	AAEL011103	0		centromere/kinetochore protein zw10 [Source:VB External Description;Acc:AAEL011103]	0.612881	0.813327	-1.18443	0.0687555	0.222204	-1.67402	0.00154114	0.0361413	-1.62648	0	0	0	0	0	0	0.00370989	-1.49498	0
CUST_10307_PI424980000	AAEL000427-RA	AAEL000427	0		0	0.0927904	0.431846	-1.27409	0.101462	0.259306	-1.30306	0.133927	0.234438	-1.2323	0	0	0	0	0	0	0.0377762	-1.26982	0
CUST_10309_PI424980000	AAEL015198-RA	AAEL015198	0		0	0.805979	0.9201	-0.0122684	0.502606	0.639773	-1.09528	0.000342226	0.0244686	-1.32294	0	0	0	0	0	0	0.00684062	-0.810163	0
CUST_1031_PI424980000	AAEL014079-RA	AAEL014079	0		serine protease inhibitor, serpin [Source:VB External Description;Acc:AAEL014079]	0.564982	0.791395	-1.17051	0.113801	0.273053	-1.41515	0.16246	0.265951	-1.11229	0	0	0	0	0	0	0.166768	-1.23265	0
CUST_10311_PI424980000	AAEL012110-RA	AAEL012110	0		protease m1 zinc metalloprotease [Source:VB External Description;Acc:AAEL012110]	0.00142122	0.299444	4.87269	0.0352451	0.172279	1.79716	0.00596556	0.0528514	4.82375	1	0	0	0	1	0	3.85106e-05	3.8312	0
CUST_10312_PI424980000	AAEL008605-RA	AAEL008605	0		inosine triphosphate pyrophosphatase (itpase) (inosine triphosphatase) [Source:VB External Description;Acc:AAEL008605]	0.326172	0.788835	0.128186	0.450306	0.596494	-1.25334	0.303094	0.415419	-1.49389	0	0	0	0	0	0	0.398599	-0.873015	0
CUST_10313_PI424980000	AAEL003722-RA	AAEL003722	0		ribonuclease UK114, putative [Source:VB External Description;Acc:AAEL003722]	0.269763	0.588236	-1.44755	0.0558687	0.202655	-1.9889	0.556707	0.649936	-1.32101	0	0	0	0	0	0	0.144381	-1.58582	0
CUST_10314_PI424980000	AAEL003722-RB	AAEL003722	0		ribonuclease UK114, putative [Source:VB External Description;Acc:AAEL003722]	0.485143	0.736538	-1.38031	0.128709	0.288403	-1.89533	0.458257	0.563996	-1.36903	0	0	0	0	0	0	0.311004	-1.54822	0
CUST_10318_PI424980000	AAEL015487-RA	AAEL015487	0		zinc finger protein, putative [Source:VB External Description;Acc:AAEL015487]	0.00928674	0.324073	1.51485	0.0801352	0.235524	1.9634	0.0311492	0.101352	1.97497	0	0	0	0	0	0	0.00159068	1.81774	0
CUST_10319_PI424980000	AAEL013620-RA	AAEL013620	0		ras-related protein Rab, putative [Source:VB External Description;Acc:AAEL013620]	0.736798	0.895606	0.00991435	0.864859	0.910623	-1.01415	0.492949	0.593561	1.04537	0	0	0	0	0	0	0.888469	0.0137126	0
CUST_1032_PI424980000	AAEL014137-RA	AAEL014137	CLIPB25		Clip-Domain Serine Protease family B. [Source:VB Community Annotation;Acc:AAEL014137]	0.0174391	0.343178	1.10102	0.0238417	0.152357	1.50394	0.148785	0.250046	1.43676	0	0	0	0	0	0	0.00356598	1.34724	0
CUST_10320_PI424980000	AAEL011141-RA	AAEL011141	0		0	0.397494	0.685594	1.93934	0.690461	0.78986	1.26191	0.097513	0.190519	-2.00423	0	0	0	0	0	0	0.299092	0.399006	0
CUST_10322_PI424980000	AAEL015315-RA	AAEL015315	0		malate synthase [Source:VB External Description;Acc:AAEL015315]	0.488718	0.738575	-1.42877	0.122084	0.281523	-1.40523	0.00644554	0.0535414	-1.82622	0	0	0	0	0	0	0.0152982	-1.55341	0
CUST_10323_PI424980000	AAEL013627-RA	AAEL013627	0		0	0.436884	0.760262	-0.0502962	0.0890432	0.245631	-1.54742	0.0428356	0.117981	-1.84533	0	0	0	0	0	0	0.0464228	-1.14768	0
CUST_10324_PI424980000	AAEL002617-RA	AAEL002617	OBP12		odorant binding protein OBP12 [Source:VB Community Annotation;Acc:AAEL002617]	0.93116	0.974938	1.24667	0.93308	0.95684	-1.02514	0.103624	0.19797	1.70105	0	0	0	0	0	0	0.56773	0.640861	0
CUST_10325_PI424980000	AAEL007990-RA	AAEL007990	0		0	0.610012	0.81418	-1.10725	0.48159	0.623168	1.05044	0.350373	0.462834	1.1781	0	0	0	0	0	0	0.603026	0.373762	0
CUST_10326_PI424980000	AAEL007990-RB	AAEL007990	0		0	0.0241958	0.348951	2.38564	0.0170831	0.139813	2.53946	0.0207643	0.0839835	2.04401	1	0	1	0	1	0	0.000692715	2.32304	0
CUST_10327_PI424980000	AAEL001397-RA	AAEL001397	0		ribonuclease [Source:VB External Description;Acc:AAEL001397]	0.00383863	0.324073	-1.14487	0.0660355	0.218185	1.1879	0.282091	0.393624	1.08629	0	0	0	0	0	0	0.00401193	0.376444	0
CUST_10330_PI424980000	AAEL010688-RA	AAEL010688	0		MRAS2, putative [Source:VB External Description;Acc:AAEL010688]	0.685692	0.854951	1.05433	0.188495	0.352346	1.34381	0.232616	0.341864	1.3079	0	0	0	0	0	0	0.320038	1.23535	0
CUST_10332_PI424980000	AAEL014310-RA	AAEL014310	0		0	0.547633	0.774038	-1.14677	0.104017	0.26189	-1.44505	0.0404511	0.114929	-1.37873	0	0	0	0	0	0	0.0587893	-1.32352	0
CUST_10333_PI424980000	AAEL012495-RA	#N/A	#N/A		#N/A	0.0287583	0.367492	-1.14402	0.297519	0.458996	1.13373	0.919043	0.942666	1.00783	0	0	0	0	0	0	0.13828	0.332514	0
CUST_10334_PI424980000	AAEL001904-RA	AAEL001904	0		arp2/3 [Source:VB External Description;Acc:AAEL001904]	0.000292202	0.299444	-1.90982	0.0895941	0.246579	-1.93619	0.0730886	0.159385	-1.7035	0	0	0	0	0	0	0.000192962	-1.84984	0
CUST_10336_PI424980000	AAEL011289-RA	AAEL011289	0		0	0.456539	0.717736	-1.14269	0.336151	0.495248	-1.09979	0.768562	0.827273	1.03976	0	0	0	0	0	0	0.639513	-0.400907	0
CUST_10337_PI424980000	AAEL011254-RA	AAEL011254	0		0	0.179566	0.512423	-1.1228	0.441605	0.589197	1.20945	0.482591	0.584334	1.05574	0	0	0	0	0	0	0.366883	0.380798	0
CUST_10338_PI424980000	AAEL014015-RA	AAEL014015	0		0	0.221856	0.549096	1.36687	0.16241	0.324884	1.27606	0.00294923	0.043782	1.31384	0	0	0	0	0	0	0.00552653	1.31892	0
CUST_10339_PI424980000	AAEL003426-RA	AAEL003426	0		sodium-dependent phosphate transporter [Source:VB External Description;Acc:AAEL003426]	0.684169	0.853687	1.21522	0.350566	0.508869	-1.22161	0.855677	0.895347	1.0488	0	0	0	0	0	0	0.787583	0.347473	0
CUST_1034_PI424980000	AAEL014140-RA	AAEL014140	CLIPB24		Clip-Domain Serine Protease family B. [Source:VB Community Annotation;Acc:AAEL014140]	0.222251	0.606513	2.20686	0.0212239	0.147907	-2.87007	0.0839429	0.173031	-2.08323	0	0	0	1	0	0	0.015649	-0.915479	0
CUST_10340_PI424980000	AAEL013151-RA	AAEL013151	0		orf protein [Source:VB External Description;Acc:AAEL013151]	0.449034	0.713497	1.09661	0.12537	0.285445	1.14473	0.14065	0.241971	-1.13442	0	0	0	0	0	0	0.138919	0.368976	0
CUST_10341_PI424980000	AAEL001885-RA	AAEL001885	0		0	0.0759402	0.52716	1.65105	0.000959845	0.065532	1.63205	0.644515	0.727422	1.04707	0	0	0	0	0	0	0.00284809	1.44339	0
CUST_10344_PI424980000	AAEL000148-RA	AAEL000148	0		0	0.124019	0.484429	-1.51103	0.796899	0.864822	1.02882	0.141824	0.242933	-1.09277	0	0	0	0	0	0	0.201465	-0.524995	0
CUST_10347_PI424980000	AAEL013500-RA	AAEL013500	0		0	0.163131	0.49971	-1.30954	0.92367	0.949953	1.01324	0.547036	0.641814	1.05502	0	0	0	0	0	0	0.544881	0.252903	0
CUST_10348_PI424980000	AAEL002723-RA	AAEL002723	0		peroxisomal membrane protein pmp34 [Source:VB External Description;Acc:AAEL002723]	0.485081	0.736486	-1.28072	0.165142	0.327749	-1.26702	0.634372	0.717597	-1.06218	0	0	0	0	0	0	0.427797	-1.20331	0
CUST_10353_PI424980000	AAEL000310-RA	AAEL000310	0		0	0.956241	0.984294	-0.0120737	0.00643494	0.103234	-1.59763	0.0968633	0.189472	-1.10648	0	0	0	0	0	0	0.0214525	-0.905396	0
CUST_10354_PI424980000	AAEL004559-RA	AAEL004559	0		synaptosomal associated protein [Source:VB External Description;Acc:AAEL004559]	0.0884582	0.521806	-1.09538	0.403898	0.556104	1.23357	0.148623	0.250042	1.40468	0	0	0	0	0	0	0.105974	0.51429	0
CUST_10355_PI424980000	AAEL014169-RA	AAEL014169	0		small nuclear ribonucleoprotein, core, putative [Source:VB External Description;Acc:AAEL014169]	0.154475	0.49119	-1.38574	0.0219229	0.148969	-1.76499	0.00287146	0.0436477	-1.93403	0	0	0	0	0	0	0.000769549	-1.69492	0
CUST_10356_PI424980000	AAEL007568-RA	AAEL007568	0		DNA-directed RNA polymerase [Source:VB External Description;Acc:AAEL007568]	0.192345	0.560531	1.1914	0.814707	0.876227	1.05299	0.0510878	0.129518	-1.5954	0	0	0	0	0	0	0.139944	0.21633	0
CUST_10359_PI424980000	AAEL014697-RA	AAEL014697	0		0	0.149186	0.80779	0.0903771	0.436999	0.584335	-1.29894	0.0593786	0.140938	-1.54842	0	0	0	0	0	0	0.085083	-0.918994	0
CUST_1036_PI424980000	AAEL014980-RA	AAEL014980	0		serine protease inhibitor (serpin-2), putative [Source:VB External Description;Acc:AAEL014980]	0.855435	0.93794	-1.08816	0.166075	0.328651	-2.09942	0.0301399	0.0996826	-2.24613	0	0	0	0	0	1	0.0913022	-1.81123	0
CUST_10360_PI424980000	AAEL013390-RA	AAEL013390	0		serine/threonine protein kinase [Source:VB External Description;Acc:AAEL013390]	0.0463059	0.413815	-1.78548	0.30171	0.462834	-1.42762	0.188893	0.295267	-1.51889	0	0	0	0	0	0	0.0648231	-1.57733	0
CUST_10361_PI424980000	AAEL013390-RB	AAEL013390	0		serine/threonine protein kinase [Source:VB External Description;Acc:AAEL013390]	0.0606523	0.418478	-1.75848	0.376277	0.531946	-1.32802	0.238767	0.348444	-1.44154	0	0	0	0	0	0	0.107873	-1.50934	0
CUST_10363_PI424980000	AAEL014768-RA	AAEL014768	0		glutamate synthase [Source:VB External Description;Acc:AAEL014768]	0.738719	0.899134	1.05855	0.0204048	0.145606	-1.44297	0.0355546	0.107842	-1.18518	0	0	0	0	0	0	0.0197722	-0.523201	0
CUST_10364_PI424980000	AAEL006366-RA	AAEL006366	0		0	0.271602	0.64005	-1.25301	0.811578	0.87405	1.04679	0.0589878	0.140313	1.30035	0	0	0	0	0	0	0.192069	0.364709	0
CUST_10366_PI424980000	AAEL012501-RA	AAEL012501	0		0	0.620482	0.818201	-1.15111	0.246132	0.409045	-1.20545	0.0046259	0.049375	-1.36026	0	0	0	0	0	0	0.0244258	-1.23894	0
CUST_10367_PI424980000	AAEL004106-RA	AAEL004106	0		hairy protein [Source:VB External Description;Acc:AAEL004106]	0.894943	0.960008	0.0376203	0.023884	0.152435	-3.05476	0.001884	0.0391559	-3.65181	0	0	0	1	0	1	0.00250989	-2.22298	0
CUST_10368_PI424980000	AAEL013133-RA	AAEL013133	0		0	0.6502	0.835605	-1.06983	0.0359968	0.174398	1.14662	0.0124276	0.0666186	1.48879	0	0	0	0	0	0	0.012302	0.521863	0
CUST_10369_PI424980000	AAEL009299-RA	#N/A	#N/A		#N/A	0.579107	0.793765	1.22512	0.0881304	0.24469	1.39698	0.0101455	0.0628588	1.50151	0	0	0	0	0	0	0.0192556	1.37454	0
CUST_10372_PI424980000	AAEL011986-RA	AAEL011986	0		0	0.764098	0.899169	-0.0442504	0.40465	0.55664	1.19778	0.187289	0.293496	1.26591	0	0	0	0	0	0	0.457881	0.806477	0
CUST_10373_PI424980000	AAEL013107-RA	AAEL013107	0		0	0.0102404	0.325797	2.99082	0.0594945	0.207973	1.69149	0.0143775	0.070766	1.56154	1	0	0	0	0	0	0.000704721	2.08128	0
CUST_10374_PI424980000	AAEL013107-RB	AAEL013107	0		0	0.0244089	0.34884	3.0087	0.0752078	0.229608	1.63605	0.0321446	0.102838	1.55257	1	0	0	0	0	0	0.0034314	2.06577	0
CUST_10375_PI424980000	AAEL005886-RA	#N/A	#N/A		#N/A	0.00159481	0.299444	-15.1697	0.0292516	0.16243	-4.68849	0.0858768	0.175628	-4.49468	0	1	0	1	0	0	0.000363169	-8.11762	0
CUST_10377_PI424980000	AAEL010608-RA	AAEL010608	0		succinate dehydrogenase [Source:VB External Description;Acc:AAEL010608]	0.231365	0.55627	1.47568	0.001877	0.0758567	1.65402	0.00118714	0.0330328	1.6262	0	0	0	0	0	0	6.20119e-05	1.5853	0
CUST_10379_PI424980000	AAEL014969-RA	#N/A	#N/A		#N/A	0.134016	0.475042	-1.15973	0.531302	0.662993	1.05956	0.738584	0.804027	-1.04873	0	0	0	0	0	0	0.43557	-0.382966	0
CUST_10380_PI424980000	AAEL010753-RA	AAEL010753	0		0	0.0491847	0.430223	1.48066	0.0478117	0.192756	1.51783	0.000571807	0.0291038	2.56288	0	0	0	0	1	0	0.000142408	1.85379	0
CUST_10381_PI424980000	AAEL004808-RA	AAEL004808	0		0	0.0100022	0.343464	-1.13969	0.518135	0.652131	-1.08368	0.0357585	0.107942	-1.12244	0	0	0	0	0	0	0.00862045	-1.11527	0
CUST_10384_PI424980000	AAEL006597-RA	AAEL006597	0		nk homeobox protein [Source:VB External Description;Acc:AAEL006597]	0.159061	0.570524	-3.68879	0.174645	0.338027	-1.78447	0.116995	0.214384	-1.21586	0	0	0	0	0	0	0.075207	-2.22971	0
CUST_10387_PI424980000	AAEL011096-RA	AAEL011096	0		viral IAP-associated factor, putative [Source:VB External Description;Acc:AAEL011096]	0.973789	0.990535	0.0084596	0.299576	0.460584	1.06234	0.528594	0.626267	-1.02786	0	0	0	0	0	0	0.711952	0.0143149	0
CUST_10388_PI424980000	AAEL008115-RA	AAEL008115	0		0	0.611243	0.812171	-1.24582	0.110741	0.269705	-1.24255	0.0281456	0.0968209	-1.16803	0	0	0	0	0	0	0.0512049	-1.2188	0
CUST_10389_PI424980000	AAEL012395-RA	AAEL012395	0		ATP-binding cassette transporter [Source:VB External Description;Acc:AAEL012395]	0.0774425	0.425962	1.18763	0.0518412	0.198031	4.8153	0.10409	0.198585	3.87047	0	0	0	0	0	0	0.0163173	3.29113	0
CUST_1039_PI424980000	AAEL015430-RA	AAEL015430	0		serine protease, putative [Source:VB External Description;Acc:AAEL015430]	0.476482	0.733028	-1.42569	0.0912095	0.248247	-3.4366	0.0459473	0.1222	-2.87815	0	0	0	0	0	1	0.0529898	-2.58014	0
CUST_10390_PI424980000	AAEL008932-RA	AAEL008932	Kir1		inward-rectifying potassium channel [Source:VB Community Annotation;Acc:AAEL008932]	0.0595975	0.399376	-1.94824	0.00109593	0.0692227	-1.48597	0.00887624	0.060086	-1.43222	0	0	0	0	0	0	6.86861e-05	-1.62214	0
CUST_10391_PI424980000	AAEL000106-RA	AAEL000106	0		0	0.0910201	0.510061	-1.54755	0.0460195	0.189027	-1.48922	0.0833359	0.172338	-1.48243	0	0	0	0	0	0	0.0141872	-1.5064	0
CUST_10392_PI424980000	AAEL014063-RA	AAEL014063	0		activating signal cointegrator 1 complex subunit 3, helc1 [Source:VB External Description;Acc:AAEL014063]	0.554814	0.829825	0.0892656	0.047479	0.192435	-1.28195	0.105681	0.200661	-1.28524	0	0	0	0	0	0	0.067353	-0.825974	0
CUST_10395_PI424980000	AAEL001414-RA	AAEL001414	LRIM9		leucine-rich immune protein (Short) [Source:VB Community Annotation;Acc:AAEL001414]	0.126751	0.466667	1.72808	0.2866	0.448422	-2.28222	0.0202111	0.0832113	-2.81572	0	0	0	0	0	1	0.0251519	-1.12329	0
CUST_10396_PI424980000	AAEL001414-RB	AAEL001414	LRIM9		leucine-rich immune protein (Short) [Source:VB Community Annotation;Acc:AAEL001414]	0.111936	0.451323	1.7745	0.323727	0.483051	-2.12589	0.0242402	0.0896341	-2.82716	0	0	0	0	0	1	0.028811	-1.05952	0
CUST_10397_PI424980000	AAEL013761-RA	AAEL013761	0		ADP-ribosylation factor, arf [Source:VB External Description;Acc:AAEL013761]	0.474708	0.735044	1.10447	0.928925	0.953801	-1.0113	0.69308	0.767473	1.04517	0	0	0	0	0	0	0.882639	0.379447	0
CUST_10398_PI424980000	AAEL013761-RB	AAEL013761	0		ADP-ribosylation factor, arf [Source:VB External Description;Acc:AAEL013761]	0.382311	0.672834	1.10939	0.951919	0.969588	1.00683	0.757784	0.818498	1.03751	0	0	0	0	0	0	0.859832	1.05124	0
CUST_1040_PI424980000	AAEL001622-RA	AAEL001622	0		dual specificity mitogen-activated protein kinase kinase MAPKK [Source:VB External Description;Acc:AAEL001622]	0.486769	0.756529	1.13349	0.0735569	0.227397	1.18373	0.0342591	0.105975	1.07174	0	0	0	0	0	0	0.0370103	1.12965	0
CUST_10400_PI424980000	AAEL009614-RA	AAEL009614	0		seven in absentia, putative [Source:VB External Description;Acc:AAEL009614]	0.0464129	0.391084	1.2508	0.646042	0.756116	1.09199	0.649053	0.731314	1.08608	0	0	0	0	0	0	0.247132	1.14295	0
CUST_10401_PI424980000	AAEL007557-RA	AAEL007557	0		asparagine synthetase [Source:VB External Description;Acc:AAEL007557]	0.108144	0.769823	0.0703759	0.858768	0.907114	1.03533	0.686021	0.761771	-1.16857	0	0	0	0	0	0	0.480636	-0.0209549	0
CUST_10403_PI424980000	AAEL011441-RA	AAEL011441	0		calcium/calmodulin-dependent protein kinase type 1 (camki) [Source:VB External Description;Acc:AAEL011441]	0.0402825	0.369254	-1.25883	0.0757991	0.230566	-1.41571	0.0103809	0.0632819	-1.57972	0	0	0	0	0	0	0.00206083	-1.41809	0
CUST_10404_PI424980000	AAEL002289-RA	AAEL002289	0		0	0.0997106	0.817129	-0.152135	0.334891	0.49437	-1.35139	0.220938	0.329804	-1.35647	0	0	0	0	0	0	0.132502	-0.953331	0
CUST_10405_PI424980000	AAEL006755-RA	AAEL006755	0		0	0.0484336	0.384351	1.09003	0.724746	0.814209	1.01871	0.00131367	0.0340394	1.18237	0	0	0	0	0	0	0.00280497	1.09704	0
CUST_10406_PI424980000	AAEL005158-RA	AAEL005158	0		0	0.850731	0.94026	-0.0130813	0.340627	0.498963	1.39267	0.434488	0.542146	1.23163	0	0	0	0	0	0	0.657139	0.870405	0
CUST_10407_PI424980000	AAEL013610-RA	#N/A	#N/A		#N/A	0.958632	0.985116	-0.009879	0.066558	0.21909	1.5816	0.046809	0.123438	1.63434	0	0	0	0	0	0	0.0708209	1.06869	0
CUST_10408_PI424980000	AAEL006878-RA	AAEL006878	0		0	0.0345759	0.796812	-0.106545	0.25898	0.422235	1.48753	0.144537	0.24568	1.56638	0	0	0	0	0	0	0.0385168	0.982454	0
CUST_1041_PI424980000	AAEL003013-RA	AAEL003013	0		dual specificity mitogen-activated protein kinase kinase 4 MAPKK4 [Source:VB External Description;Acc:AAEL003013]	0.267893	0.584773	1.10616	0.092457	0.249155	1.35594	0.0444779	0.120675	1.43644	0	0	0	0	0	0	0.0341573	1.29951	0
CUST_10411_PI424980000	AAEL007785-RA	AAEL007785	0		leucine-rich transmembrane protein [Source:VB External Description;Acc:AAEL007785]	0.50404	0.749991	1.1627	0.693772	0.791646	1.02227	0.035159	0.107277	1.14915	0	0	0	0	0	0	0.18531	1.11137	0
CUST_10412_PI424980000	AAEL009175-RA	AAEL009175	0		slit protein [Source:VB External Description;Acc:AAEL009175]	0.0389935	0.457446	1.43317	0.16409	0.326597	1.40794	0.00958707	0.0616919	1.70548	0	0	0	0	0	0	0.00354158	1.51553	0
CUST_10414_PI424980000	AAEL004453-RA	AAEL004453	0		DEAD box ATP-dependent RNA helicase [Source:VB External Description;Acc:AAEL004453]	0.9242	0.970173	1.05055	0.046229	0.189501	1.2305	0.0771175	0.164949	1.18931	0	0	0	0	0	0	0.0759403	1.15679	0
CUST_10415_PI424980000	AAEL005734-RA	AAEL005734	0		leucine-rich transmembrane protein [Source:VB External Description;Acc:AAEL005734]	0.377899	0.665758	1.19614	0.103586	0.261623	1.33023	0.0107019	0.0639615	1.46029	0	0	0	0	0	0	0.0163487	1.32889	0
CUST_10416_PI424980000	AAEL004186-RA	AAEL004186	0		0	0.313273	0.637435	1.45099	0.328989	0.48823	1.22305	0.0162889	0.0754626	1.47834	0	0	0	0	0	0	0.0466765	1.38413	0
CUST_10417_PI424980000	AAEL006982-RA	AAEL006982	0		lipase [Source:VB External Description;Acc:AAEL006982]	0.00758161	0.461538	1.35858	0.0262921	0.157222	1.81556	0.0408268	0.115151	1.9241	0	0	0	0	0	0	0.000662337	1.69941	0
CUST_10418_PI424980000	AAEL012295-RA	AAEL012295	0		0	0.00239423	0.324073	-1.81144	0.450782	0.596781	-1.16788	0.692103	0.766817	-1.11631	0	0	0	0	0	0	0.0254835	-1.36521	0
CUST_10419_PI424980000	AAEL005589-RA	AAEL005589	0		0	0.82776	0.92405	1.03543	0.155665	0.317886	1.42961	0.0154703	0.0735621	1.78932	0	0	0	0	0	0	0.052923	1.41812	0
CUST_1042_PI424980000	AAEL003359-RA	AAEL003359	0		dual specificity mitogen-activated protein kinase kinase hemipterous MAPKK [Source:VB External Description;Acc:AAEL003359]	0.851971	0.945832	-1.09153	0.429212	0.57821	-1.09061	0.435902	0.543434	1.08385	0	0	0	0	0	0	0.72087	-0.366099	0
CUST_10425_PI424980000	AAEL005351-RA	AAEL005351	0		leucine-rich transmembrane protein [Source:VB External Description;Acc:AAEL005351]	0.024124	0.349817	-3.05393	0.0401685	0.179562	1.45529	0.775203	0.832921	1.02003	0	1	0	0	0	0	0.0255927	-0.192872	0
CUST_10426_PI424980000	AAEL011937-RA	AAEL011937	0		glucosyl/glucuronosyl transferases [Source:VB External Description;Acc:AAEL011937]	0.978009	0.992965	-0.0848592	0.00146952	0.0713426	-2.83217	0.0230563	0.0879218	-1.83838	0	0	0	1	0	0	0.00213775	-1.58514	0
CUST_10427_PI424980000	AAEL011157-RA	AAEL011157	0		NADH dehydrogenase, putative [Source:VB External Description;Acc:AAEL011157]	0.4644	0.724965	1.17223	0.98449	0.990976	1.00306	0.118365	0.216226	-1.22555	0	0	0	0	0	0	0.442127	0.316583	0
CUST_10429_PI424980000	AAEL001424-RA	AAEL001424	0		mitochondrial inner membrane protease subunit [Source:VB External Description;Acc:AAEL001424]	0.915155	0.970591	1.045	0.997034	0.997959	-1.00041	0.542223	0.637955	-1.07924	0	0	0	0	0	0	0.965405	-0.344883	0
CUST_1043_PI424980000	AAEL010835-RA	AAEL010835	0		mitogen-activated protein kinase kinase kinase [Source:VB External Description;Acc:AAEL010835]	0.307252	0.615254	-1.39565	0.0975729	0.254639	-1.67463	0.0183405	0.0797581	-1.58446	0	0	0	0	0	0	0.0201654	-1.55158	0
CUST_10430_PI424980000	AAEL001424-RB	AAEL001424	0		mitochondrial inner membrane protease subunit [Source:VB External Description;Acc:AAEL001424]	0.749507	0.887906	-1.02477	0.769221	0.845799	-1.03339	0.441915	0.548463	-1.09278	0	0	0	0	0	0	0.841331	-1.05031	0
CUST_10431_PI424980000	AAEL001849-RA	AAEL001849	RpL34		60S ribosomal protein L34, putative [Source:VB Community Annotation;Acc:AAEL001849]	0.336903	0.638366	-1.08203	0.818437	0.878295	1.01295	0.718189	0.788126	1.0208	0	0	0	0	0	0	0.778348	0.317241	0
CUST_10433_PI424980000	AAEL006294-RA	AAEL006294	0		0	0.139702	0.613849	1.10561	0.689863	0.78986	-1.04867	0.998738	0.998982	-1.00011	0	0	0	0	0	0	0.585258	-0.314392	0
CUST_10434_PI424980000	AAEL006294-RB	AAEL006294	0		0	0.701928	0.886797	1.11126	0.102244	0.259879	-1.12686	0.169308	0.273658	-1.06658	0	0	0	0	0	0	0.183915	-0.360723	0
CUST_10435_PI424980000	AAEL006894-RA	AAEL006894	0		0	0.0371445	0.485588	1.30983	0.0411812	0.1815	1.41152	0.0951998	0.187172	1.30068	0	0	0	0	0	0	0.00711492	1.34068	0
CUST_10437_PI424980000	AAEL010467-RA	AAEL010467	0		heterogeneous nuclear ribonucleoprotein [Source:VB External Description;Acc:AAEL010467]	0.38435	0.670828	1.12341	0.0905938	0.247708	1.30877	0.318531	0.43128	1.18578	0	0	0	0	0	0	0.173398	1.20599	0
CUST_10438_PI424980000	AAEL010467-RB	AAEL010467	0		heterogeneous nuclear ribonucleoprotein [Source:VB External Description;Acc:AAEL010467]	0.6876	0.856217	1.11149	0.0959826	0.253308	1.33861	0.19896	0.306813	1.2613	0	0	0	0	0	0	0.193278	1.23713	0
CUST_10439_PI424980000	AAEL007572-RA	AAEL007572	0		fidipidine [Source:VB External Description;Acc:AAEL007572]	0.927323	0.97344	-0.0224196	0.157697	0.319964	-1.18416	0.136356	0.237231	-1.27413	0	0	0	0	0	0	0.250822	-0.826903	0
CUST_1044_PI424980000	AAEL013859-RA	AAEL013859	0		mitogen-activated protein kinase kinase kinase 3, mapkkk3, mekk3 [Source:VB External Description;Acc:AAEL013859]	0.0932884	0.439514	-3.35609	0.128631	0.288395	-1.25502	0.0148935	0.0721184	-1.31105	0	0	0	0	0	0	0.00837571	-1.97405	0
CUST_10440_PI424980000	AAEL007572-RB	AAEL007572	0		fidipidine [Source:VB External Description;Acc:AAEL007572]	0.89196	0.957984	1.02384	0.375865	0.531802	-1.14982	0.139115	0.240112	-1.25416	0	0	0	0	0	0	0.408717	-0.460048	0
CUST_10441_PI424980000	AAEL015365-RA	AAEL015365	0		0	0.254361	0.718614	-1.26102	0.531146	0.662963	-1.05182	0.437347	0.544623	1.0749	0	0	0	0	0	0	0.462629	-0.412645	0
CUST_10443_PI424980000	AAEL003391-RA	AAEL003391	0		tankyrase [Source:VB External Description;Acc:AAEL003391]	0.471504	0.729366	1.18953	0.210372	0.373945	1.29758	0.153631	0.255778	2.0083	0	0	0	0	0	0	0.212375	1.49847	0
CUST_10445_PI424980000	AAEL007479-RA	AAEL007479	0		0	0.132242	0.493018	-1.41674	0.371765	0.528043	1.13323	0.0263814	0.0936253	1.3998	0	0	0	0	0	0	0.0385772	0.372096	0
CUST_10446_PI424980000	AAEL013968-RA	AAEL013968	0		0	0.363751	0.657411	-1.34665	0.0449982	0.18739	-1.64793	0.0225197	0.0869076	-1.71752	0	0	0	0	0	0	0.0148019	-1.5707	0
CUST_10447_PI424980000	AAEL000948-RA	AAEL000948	0		0	0.567869	0.79054	-1.36505	0.266511	0.428893	1.10704	0.0883551	0.178789	1.31866	0	0	0	0	0	0	0.195531	0.353548	0
CUST_10448_PI424980000	AAEL014592-RA	AAEL014592	0		frazzled protein [Source:VB External Description;Acc:AAEL014592]	0.00458295	0.341556	-1.37624	0.191605	0.355094	-1.47178	0.098515	0.191801	-1.19584	0	0	0	0	0	0	0.00468144	-1.34796	0
CUST_10449_PI424980000	AAEL010817-RA	AAEL010817	0		0	0.153748	0.4918	-1.17186	0.798014	0.865213	-1.04116	0.155738	0.257944	-1.16191	0	0	0	0	0	0	0.244374	-1.12498	0
CUST_1045_PI424980000	AAEL000004-RA	AAEL000004	0		glycosyltransferase [Source:VB External Description;Acc:AAEL000004]	0.670195	0.846959	-1.14349	0.666207	0.772632	-1.06102	0.0714953	0.157726	1.14338	0	0	0	0	0	0	0.331241	-0.353711	0
CUST_10451_PI424980000	AAEL004825-RA	AAEL004825	0		potassium-dependent sodium-calcium exchanger, putative [Source:VB External Description;Acc:AAEL004825]	0.248806	0.619216	-1.12168	0.441734	0.58929	1.19802	0.0577397	0.138831	1.42891	0	0	0	0	0	0	0.119693	0.501748	0
CUST_10454_PI424980000	AAEL004633-RA	AAEL004633	0		nicastrin, putative [Source:VB External Description;Acc:AAEL004633]	0.00524248	0.315487	3.04447	0.371787	0.528043	1.60596	0.277052	0.388511	1.91706	1	0	0	0	0	0	0.0198875	2.18916	0
CUST_10455_PI424980000	AAEL012687-RA	AAEL012687	0		juvenile hormone-inducible protein, putative [Source:VB External Description;Acc:AAEL012687]	0.16424	0.503045	-1.25605	0.0513892	0.197789	-2.42753	0.0451802	0.121383	-2.348	0	0	0	0	0	1	0.0151978	-2.01053	0
CUST_10456_PI424980000	AAEL006609-RA	AAEL006609	0		zinc finger protein [Source:VB External Description;Acc:AAEL006609]	0.970624	0.98977	-1.01658	0.236779	0.399941	-1.13651	0.0333728	0.104398	-1.28254	0	0	0	0	0	0	0.135995	-1.14521	0
CUST_10457_PI424980000	AAEL014375-RA	AAEL014375	0		clathrin coat assembly protein ap17 [Source:VB External Description;Acc:AAEL014375]	0.559618	0.786259	-1.178	0.0758188	0.230566	-1.18291	0.0693817	0.155052	-1.25886	0	0	0	0	0	0	0.070096	-1.20659	0
CUST_10458_PI424980000	AAEL014375-RB	AAEL014375	0		clathrin coat assembly protein ap17 [Source:VB External Description;Acc:AAEL014375]	0.389788	0.674219	1.05086	0.0548609	0.20117	-1.199	0.0913473	0.182512	-1.26351	0	0	0	0	0	0	0.052147	-0.470549	0
CUST_10460_PI424980000	AAEL005031-RA	AAEL005031	0		0	0.0139025	0.329217	-1.5337	0.484212	0.624935	1.24422	0.800579	0.852993	-1.06617	0	0	0	0	0	0	0.107058	-0.451883	0
CUST_10461_PI424980000	AAEL009164-RA	AAEL009164	0		tRNA delta(2)-isopentenylpyrophosphate transferase [Source:VB External Description;Acc:AAEL009164]	0.0398589	0.373462	-2.04559	0.0176404	0.140906	-3.7596	0.00865573	0.0595156	-5.49189	0	1	0	1	0	1	0.000518068	-3.7657	0
CUST_10462_PI424980000	AAEL008739-RA	AAEL008739	0		shc transforming protein [Source:VB External Description;Acc:AAEL008739]	0.716315	0.873401	-1.0375	0.232663	0.395979	1.065	0.522519	0.621145	-1.1019	0	0	0	0	0	0	0.559062	-0.358131	0
CUST_10465_PI424980000	AAEL006491-RA	AAEL006491	0		peroxisomal targeting signal 2 receptor [Source:VB External Description;Acc:AAEL006491]	0.44599	0.711517	-1.12948	0.710119	0.803776	-1.04202	0.395705	0.50519	-1.09084	0	0	0	0	0	0	0.655881	-1.08745	0
CUST_10466_PI424980000	AAEL005453-RA	AAEL005453	0		0	0.028082	0.353683	-1.49011	0.0687914	0.222204	-1.45608	0.0309818	0.101137	-1.50123	0	0	0	0	0	0	0.00347124	-1.48247	0
CUST_10467_PI424980000	AAEL001290-RA	AAEL001290	0		0	0.0417178	0.373808	2.59928	0.0344251	0.172023	5.77427	0.000349136	0.0244686	8.13189	1	0	1	0	1	0	6.05278e-05	5.50181	0
CUST_10468_PI424980000	AAEL015522-RA	AAEL015522	0		0	0.935527	0.977444	-0.0206353	0.116116	0.275573	1.25933	0.57586	0.666757	-1.75005	0	0	0	0	0	0	0.476227	-0.17045	0
CUST_10469_PI424980000	AAEL012119-RA	AAEL012119	0		0	0.474644	0.730381	-1.25392	0.025547	0.155753	-2.25318	0.0208371	0.084056	-2.38236	0	0	0	1	0	1	0.011014	-1.96316	0
CUST_1047_PI424980000	AAEL000899-RA	AAEL000899	0		glycosyltransferase [Source:VB External Description;Acc:AAEL000899]	0.607653	0.811264	1.54322	0.808843	0.872489	1.03601	0.883238	0.915638	1.0224	0	0	0	0	0	0	0.947495	1.20054	0
CUST_10472_PI424980000	AAEL006517-RA	#N/A	#N/A		#N/A	0.162507	0.499827	1.24961	0.0014393	0.0713426	1.31925	0.01194	0.0658613	2.14938	0	0	0	0	1	0	0.000266876	1.57275	0
CUST_10473_PI424980000	AAEL013022-RA	AAEL013022	0		zinc finger protein [Source:VB External Description;Acc:AAEL013022]	0.0363603	0.365386	-1.60377	0.00589572	0.101398	-1.70555	0.00109517	0.0328047	-1.58402	0	0	0	0	0	0	3.11705e-05	-1.63111	0
CUST_10474_PI424980000	AAEL014550-RA	AAEL014550	0		homeobox protein pknox1 [Source:VB External Description;Acc:AAEL014550]	0.796048	0.909095	-1.18948	0.00437582	0.0904216	-1.8387	0.0331154	0.104229	-1.85134	0	0	0	0	0	0	0.00590347	-1.62651	0
CUST_10475_PI424980000	AAEL013470-RA	AAEL013470	0		0	0.108926	0.579793	-1.62615	0.114679	0.273519	1.49232	0.233558	0.342846	1.30421	0	0	0	0	0	0	0.0696481	0.390125	0
CUST_10477_PI424980000	AAEL009385-RA	AAEL009385	0		0	0.00335864	0.311123	1.67895	0.123023	0.283018	1.88785	0.242321	0.352493	1.29786	0	0	0	0	0	0	0.00526785	1.62155	0
CUST_10478_PI424980000	AAEL002339-RA	AAEL002339	0		0	0.0178566	0.457828	-1.36575	0.121228	0.280574	-1.37292	0.00251735	0.0428693	-1.57501	0	0	0	0	0	0	0.000471736	-1.43789	0
CUST_10479_PI424980000	AAEL005911-RA	AAEL005911	0		mitochondrial carrier protein [Source:VB External Description;Acc:AAEL005911]	0.660059	0.847996	-0.0581643	0.946859	0.965921	1.02771	0.301041	0.413093	1.23397	0	0	0	0	0	0	0.764979	0.734506	0
CUST_1048_PI424980000	AAEL002174-RA	AAEL002174	0		dolichyl-diphosphooligosaccharide protein glycosyltransferase [Source:VB External Description;Acc:AAEL002174]	0.00152788	0.299444	-1.59545	0.197298	0.361462	1.13556	0.909066	0.934932	1.01834	0	0	0	0	0	0	0.0117399	0.18615	0
CUST_10481_PI424980000	AAEL002655-RA	AAEL002655	0		matrix metalloproteinase [Source:VB External Description;Acc:AAEL002655]	0.00258911	0.308938	-1.98226	0.27317	0.435655	1.52118	0.582115	0.67236	-1.20174	0	0	0	0	0	0	0.0161299	-0.554273	0
CUST_10483_PI424980000	AAEL007207-RA	AAEL007207	0		0	0.502966	0.747734	1.12966	0.269321	0.431495	1.32882	0.0585451	0.139925	1.57861	0	0	0	0	0	0	0.139065	1.3457	0
CUST_10487_PI424980000	AAEL001950-RA	AAEL001950	0		0	0.262407	0.788246	1.10997	0.0391856	0.178465	1.74014	0.00626825	0.0534462	1.47881	0	0	0	0	0	0	0.00368718	1.44297	0
CUST_1049_PI424980000	AAEL002996-RA	AAEL002996	0		dolichyl glycosyltransferase [Source:VB External Description;Acc:AAEL002996]	0.558946	0.817086	0.0071731	0.167734	0.330053	-1.12639	0.173548	0.278189	-1.19149	0	0	0	0	0	0	0.221266	-0.770235	0
CUST_10490_PI424980000	AAEL001985-RA	AAEL001985	0		protein serine/threonine kinase, putative [Source:VB External Description;Acc:AAEL001985]	0.584448	0.798968	1.63296	0.71588	0.807758	1.16162	0.0344657	0.106251	1.69848	0	0	0	0	0	0	0.205116	1.49769	0
CUST_10492_PI424980000	AAEL013372-RA	AAEL013372	0		ABC transporter [Source:VB External Description;Acc:AAEL013372]	0.12687	0.488643	-1.14293	0.63231	0.744922	-1.10935	0.143952	0.245104	-1.37252	0	0	0	0	0	0	0.177984	-1.20826	0
CUST_10494_PI424980000	AAEL003109-RA	AAEL003109	0		atlastin [Source:VB External Description;Acc:AAEL003109]	0.0307686	0.390675	1.21224	0.0363779	0.174912	1.14128	0.00162218	0.0370318	1.34209	0	0	0	0	0	0	0.000184458	1.23187	0
CUST_10495_PI424980000	AAEL005469-RA	AAEL005469	0		0	0.3015	0.63832	-1.22472	0.145455	0.307497	1.17243	0.00478561	0.0495241	1.30086	0	0	0	0	0	0	0.00951373	0.416193	0
CUST_10496_PI424980000	AAEL008642-RA	AAEL008642	0		0	0.845808	0.933902	-1.05873	0.167743	0.330053	1.05169	0.434695	0.542268	1.07818	0	0	0	0	0	0	0.472822	0.357046	0
CUST_10497_PI424980000	AAEL002238-RA	AAEL002238	0		0	0.127455	0.47123	-1.16108	0.0586885	0.206423	-1.17727	0.111809	0.207981	-1.13008	0	0	0	0	0	0	0.0277629	-1.15614	0
CUST_10498_PI424980000	AAEL003597-RA	AAEL003597	0		leucine-rich transmembrane protein [Source:VB External Description;Acc:AAEL003597]	0.00538546	0.311123	-1.32091	0.0497712	0.195474	1.38668	0.0442462	0.120371	1.39068	0	0	0	0	0	0	0.000909252	0.485482	0
CUST_10499_PI424980000	AAEL003597-RB	AAEL003597	0		leucine-rich transmembrane protein [Source:VB External Description;Acc:AAEL003597]	0.884305	0.959304	0.0960919	0.0591114	0.207174	1.23726	0.271384	0.382445	1.15563	0	0	0	0	0	0	0.203003	0.829663	0
CUST_105_PI424980000	AAEL014609-RA	AAEL014609	CYP9J26	P450	cytochrome P450 [Source:VB Community Annotation;Acc:AAEL014609]	0.921591	0.969214	1.19812	0.0378192	0.176573	6.72478	0.0257691	0.0927607	7.73768	0	0	1	0	1	0	0.0292991	5.22019	0
CUST_10500_PI424980000	AAEL014190-RA	AAEL014190	0		elongase, putative [Source:VB External Description;Acc:AAEL014190]	0.0282074	0.354133	2.93367	0.312411	0.472529	1.42484	0.0630961	0.146349	1.74722	1	0	0	0	0	0	0.0203393	2.03524	0
CUST_10501_PI424980000	AAEL001784-RA	AAEL001784	0		cytidine and deoxycytidylate deaminase zinc-binding region [Source:VB External Description;Acc:AAEL001784]	0.226518	0.552089	1.12975	0.276038	0.438427	1.25899	0.0638521	0.147485	1.32369	0	0	0	0	0	0	0.086945	1.23747	0
CUST_10503_PI424980000	AAEL011825-RA	AAEL011825	0		aryl hydrocarbon receptor [Source:VB External Description;Acc:AAEL011825]	0.0029888	0.308938	-1.36202	0.0204489	0.145626	-1.5761	0.0427762	0.117883	-1.24294	0	0	0	0	0	0	0.000252218	-1.39369	0
CUST_10505_PI424980000	AAEL011825-RC	AAEL011825	0		aryl hydrocarbon receptor [Source:VB External Description;Acc:AAEL011825]	0.0103811	0.37316	-1.20956	0.0315177	0.166787	-1.60319	0.0317051	0.102195	-1.1744	0	0	0	0	0	0	0.000812547	-1.32905	0
CUST_10506_PI424980000	AAEL013800-RA	AAEL013800	0		0	0.0986418	0.535104	1.23685	0.319368	0.478743	1.32997	0.309397	0.422351	1.28855	0	0	0	0	0	0	0.159391	1.28512	0
CUST_10507_PI424980000	AAEL010698-RA	AAEL010698	0		importin beta-4 [Source:VB External Description;Acc:AAEL010698]	0.629745	0.827651	-0.0805944	0.0102135	0.117686	-1.92304	0.0105263	0.0636449	-1.64896	0	0	0	0	0	0	0.00383772	-1.21753	0
CUST_10510_PI424980000	AAEL009348-RA	AAEL009348	0		0	0.0457512	0.378171	-1.55179	0.916113	0.944106	1.0156	0.166671	0.270624	-1.17218	0	0	0	0	0	0	0.127727	-0.569453	0
CUST_10511_PI424980000	AAEL002496-RA	AAEL002496	0		0	0.0743075	0.415099	-1.19796	0.0140487	0.129494	-1.22018	0.00426498	0.0481851	-1.25992	0	0	0	0	0	0	0.00039732	-1.22602	0
CUST_10512_PI424980000	AAEL009902-RA	AAEL009902	0		Eukaryotic translation initiation factor 3 subunit D (eIF3d)(Eukaryotic translation initiation factor 3 subunit 7) [Source:VB External Description;Acc:AAEL009902]	0.257407	0.747896	1.10119	0.369481	0.525953	-1.13797	0.527595	0.62555	-1.06915	0	0	0	0	0	0	0.424945	-0.368646	0
CUST_10513_PI424980000	AAEL004686-RA	AAEL004686	pont		RuvB-like helicase 1 (EC 3.6.4.12) (Pontin) [Source:VB Community Annotation;Acc:AAEL004686]	0.354708	0.650095	-1.15085	0.110541	0.269705	-1.40888	0.0333601	0.104398	-1.6135	0	0	0	0	0	0	0.0388211	-1.39108	0
CUST_10515_PI424980000	AAEL012801-RA	AAEL012801	0		sphingolipid delta 4 desaturase/c-4 hydroxylase protein des2 [Source:VB External Description;Acc:AAEL012801]	0.593431	0.823969	1.25345	0.205008	0.369191	-1.18298	0.3445	0.457023	-1.18009	0	0	0	0	0	0	0.385736	-0.369872	0
CUST_10516_PI424980000	AAEL003660-RA	AAEL003660	0		vacuolar protein sorting (vps33) [Source:VB External Description;Acc:AAEL003660]	0.52071	0.757899	-1.22062	0.139199	0.300125	-1.63608	0.00411983	0.0473125	-1.71157	0	0	0	0	0	0	0.012558	-1.52276	0
CUST_10517_PI424980000	AAEL010178-RA	AAEL010178	0		0	0.0211652	0.342223	1.84107	0.00333297	0.0842564	2.41993	0.027176	0.0951564	1.7814	0	0	1	0	0	0	0.000193279	2.01413	0
CUST_1052_PI424980000	AAEL006438-RA	AAEL006438	0		dolichyl glycosyltransferase [Source:VB External Description;Acc:AAEL006438]	0.57711	0.828702	-1.12174	0.220124	0.383972	-2.44593	0.806235	0.85728	-1.13205	0	0	0	0	0	0	0.601703	-1.56657	0
CUST_10520_PI424980000	AAEL008086-RA	AAEL008086	0		0	0.157028	0.492974	-1.45988	0.0524105	0.198031	-1.42968	0.0370314	0.109994	-1.65841	0	0	0	0	0	0	0.01276	-1.51599	0
CUST_10522_PI424980000	AAEL011194-RA	AAEL011194	0		0	0.380771	0.680137	2.08731	0.691941	0.790745	-1.25586	0.736822	0.802723	-1.12247	0	0	0	0	0	0	0.773175	-0.0970061	0
CUST_10523_PI424980000	AAEL004529-RA	AAEL004529	0		glyoxylate/hydroxypyruvate reductase [Source:VB External Description;Acc:AAEL004529]	0.834828	0.933768	1.08964	0.0143498	0.130637	1.18438	0.63423	0.717518	-1.278	0	0	0	0	0	0	0.135139	0.332006	0
CUST_10527_PI424980000	AAEL015595-RA	AAEL015595	0		0	0.344246	0.825584	0.155033	0.618562	0.733661	-1.21722	0.166466	0.270379	-1.38652	0	0	0	0	0	0	0.351513	-0.816234	0
CUST_10528_PI424980000	AAEL000417-RA	AAEL000417	0		monocarboxylate transporter [Source:VB External Description;Acc:AAEL000417]	0.158656	0.514623	-1.48666	0.334235	0.493822	-1.06791	0.020545	0.0836228	1.10585	0	0	0	0	0	0	0.0338742	-0.482906	0
CUST_10529_PI424980000	AAEL007493-RA	AAEL007493	0		0	0.278951	0.598906	-1.38169	0.143797	0.306429	1.41421	0.0231566	0.0880711	1.92259	0	0	0	0	0	0	0.0300512	0.651701	0
CUST_1053_PI424980000	AAEL007308-RA	AAEL007308	0		glycosyltransferase [Source:VB External Description;Acc:AAEL007308]	0.0157242	0.331506	-1.17438	0.0929839	0.24984	-1.14146	0.126479	0.225676	-1.07112	0	0	0	0	0	0	0.00860592	-1.12899	0
CUST_10530_PI424980000	AAEL014439-RA	AAEL014439	0		juvenile hormone-inducible protein, putative [Source:VB External Description;Acc:AAEL014439]	0.0292082	0.432852	1.42426	0.0520977	0.198031	2.2394	0.00200059	0.0393646	2.92168	0	0	0	0	1	0	0.000287304	2.19511	0
CUST_10531_PI424980000	AAEL009384-RA	AAEL009384	0		fibrinogen and fibronectin [Source:VB External Description;Acc:AAEL009384]	0.170511	0.555149	-1.13285	0.0722033	0.226239	1.63731	0.0134877	0.069221	1.58064	0	0	0	0	0	0	0.00790016	0.695032	0
CUST_10532_PI424980000	AAEL003537-RA	AAEL003537	0		nuclear inhibitor of protein phosphatase-1 [Source:VB External Description;Acc:AAEL003537]	0.632567	0.824915	-1.1405	0.188575	0.352346	-1.17558	0.0048743	0.0499241	-1.3879	0	0	0	0	0	0	0.0210488	-1.23466	0
CUST_10534_PI424980000	AAEL012408-RA	AAEL012408	mRpL53		mitochondrial ribosomal protein, L53, putative [Source:VB Community Annotation;Acc:AAEL012408]	0.0212945	0.342348	1.23035	0.0691561	0.222299	1.22325	0.684953	0.760669	-1.02507	0	0	0	0	0	0	0.0319735	0.476177	0
CUST_10536_PI424980000	AAEL011004-RA	AAEL011004	0		0	0.0149657	0.334395	1.39433	0.0541401	0.199762	1.19682	0.0193777	0.0816695	1.26528	0	0	0	0	0	0	0.00114997	1.28548	0
CUST_10538_PI424980000	AAEL009393-RA	AAEL009393	0		0	0.0128298	0.358062	-1.72023	0.229682	0.39383	-1.63926	0.016249	0.0754557	-1.81046	0	0	0	0	0	0	0.00289284	-1.72332	0
CUST_10539_PI424980000	AAEL005184-RA	#N/A	#N/A		#N/A	0.0845323	0.545756	-1.13831	0.382337	0.537575	1.37022	0.0380247	0.111405	2.21862	0	0	0	0	1	0	0.0370618	0.816842	0
CUST_1054_PI424980000	AAEL007982-RA	AAEL007982	0		glycosyltransferase [Source:VB External Description;Acc:AAEL007982]	0.681418	0.853017	-1.29422	0.0978791	0.254924	-1.41773	0.171228	0.275423	-1.20208	0	0	0	0	0	0	0.176711	-1.30468	0
CUST_10541_PI424980000	AAEL000589-RA	AAEL000589	0		serine/threonine protein kinase [Source:VB External Description;Acc:AAEL000589]	0.11894	0.536256	-1.50443	0.000371056	0.0470285	-2.71579	0.0288287	0.0980549	-1.67369	0	0	0	1	0	0	0.000135769	-1.96463	0
CUST_10542_PI424980000	AAEL002501-RA	AAEL002501	0		protein disulfide isomerase [Source:VB External Description;Acc:AAEL002501]	0.0303295	0.355371	51.8409	0.0322214	0.167944	5.38518	0.0163217	0.0754869	6.89027	1	0	1	0	1	0	0.00116524	21.3721	0
CUST_10543_PI424980000	AAEL005547-RA	AAEL005547	0		0	0.247162	0.573107	-1.31108	0.593167	0.713446	1.22839	0.675758	0.753393	1.15864	0	0	0	0	0	0	0.592882	0.358649	0
CUST_10544_PI424980000	AAEL005315-RA	AAEL005315	0		0	0.334842	0.688612	1.21883	0.131289	0.291284	1.28684	0.0321271	0.102838	1.74815	0	0	0	0	0	0	0.0410932	1.41794	0
CUST_10545_PI424980000	AAEL000420-RA	AAEL000420	0		cathepsin o [Source:VB External Description;Acc:AAEL000420]	0.010051	0.385443	2.43289	0.772818	0.848367	-1.08679	0.352663	0.46469	-1.34794	1	0	0	0	0	0	0.0665804	-0.000616317	0
CUST_10546_PI424980000	AAEL012022-RA	AAEL012022	0		0	0.612693	0.831837	-0.0240601	0.0519401	0.198031	-4.1274	0.00446137	0.0491179	-2.97225	0	0	0	0	0	1	0.0069722	-2.37457	0
CUST_10547_PI424980000	AAEL010127-RA	AAEL010127	0		pupal cuticle protein 78E, putative [Source:VB External Description;Acc:AAEL010127]	0.711167	0.872957	-2.12636	0.0985947	0.255782	2.27769	0.169869	0.274116	2.90565	0	0	0	0	0	0	0.181569	1.01899	0
CUST_10548_PI424980000	AAEL009676-RA	AAEL009676	0		glyoxylate/hydroxypyruvate reductase [Source:VB External Description;Acc:AAEL009676]	0.61366	0.813319	-1.24264	0.157886	0.320059	-1.19242	0.101883	0.19591	-1.16012	0	0	0	0	0	0	0.160721	-1.19839	0
CUST_10549_PI424980000	AAEL002985-RA	AAEL002985	0		mitchondrial carnitine/acylcarnitine carrier protein CACL, putative [Source:VB External Description;Acc:AAEL002985]	0.0649447	0.44755	1.79026	0.785558	0.856756	-1.07162	0.0649647	0.148986	-2.0642	0	0	0	0	0	0	0.0762589	-0.448519	0
CUST_1055_PI424980000	AAEL013078-RA	AAEL013078	0		glycosyltransferase [Source:VB External Description;Acc:AAEL013078]	0.00100126	0.299444	-2.09702	0.462162	0.606115	-1.40734	0.158035	0.26063	-2.39819	0	1	0	0	0	0	0.00408574	-1.96751	0
CUST_10550_PI424980000	AAEL002985-RB	AAEL002985	0		mitchondrial carnitine/acylcarnitine carrier protein CACL, putative [Source:VB External Description;Acc:AAEL002985]	0.368706	0.702743	1.47448	0.937356	0.959329	-1.02444	0.0559616	0.136523	-1.99791	0	0	0	0	0	0	0.246193	-0.515956	0
CUST_10551_PI424980000	AAEL008706-RA	AAEL008706	0		smooth muscle caldesmon, putative [Source:VB External Description;Acc:AAEL008706]	0.102673	0.442633	-1.364	0.145044	0.307047	-1.47329	0.0336613	0.104939	-1.43944	0	0	0	0	0	0	0.018781	-1.42558	0
CUST_10552_PI424980000	AAEL004134-RA	AAEL004134	0		lupus la ribonucleoprotein [Source:VB External Description;Acc:AAEL004134]	0.314472	0.62162	1.17979	0.302612	0.463762	1.10592	0.0170369	0.0768112	1.22044	0	0	0	0	0	0	0.0454962	1.16872	0
CUST_10553_PI424980000	AAEL001769-RA	AAEL001769	0		DEAD box ATP-dependent RNA helicase [Source:VB External Description;Acc:AAEL001769]	0.101846	0.555354	-1.19169	0.497903	0.636157	1.14167	0.147559	0.249119	1.13671	0	0	0	0	0	0	0.133763	0.362231	0
CUST_10554_PI424980000	AAEL007254-RA	AAEL007254	0		metalloprotease [Source:VB External Description;Acc:AAEL007254]	0.00529058	0.349652	-1.57278	0.374577	0.530585	1.07188	0.0426548	0.117715	-1.30704	0	0	0	0	0	0	0.00459469	-0.602645	0
CUST_10555_PI424980000	AAEL010598-RA	AAEL010598	0		0	0.0986632	0.436406	-1.15073	0.174372	0.337628	1.3473	0.40821	0.517787	1.1583	0	0	0	0	0	0	0.128184	0.451621	0
CUST_10556_PI424980000	AAEL008526-RA	AAEL008526	0		0	0.0171521	0.336749	-2.67049	0.00415004	0.0888513	-2.88605	0.0382174	0.111527	-2.12249	0	1	0	1	0	1	0.000260949	-2.55968	0
CUST_10557_PI424980000	AAEL003264-RA	AAEL003264	0		0	0.0124867	0.328502	-1.53982	0.111226	0.270231	-1.26834	0.129373	0.228833	-1.41062	0	0	0	0	0	0	0.00841146	-1.40626	0
CUST_10558_PI424980000	AAEL004053-RA	AAEL004053	0		0	0.035331	0.393046	-1.43098	0.128984	0.288847	-1.37954	0.0130354	0.0682988	-1.55187	0	0	0	0	0	0	0.00345011	-1.45413	0
CUST_10559_PI424980000	AAEL014904-RA	AAEL014904	0		DEAD box ATP-dependent RNA helicase [Source:VB External Description;Acc:AAEL014904]	0.0189355	0.369188	-2.31762	0.0113363	0.122086	-1.92793	0.0187424	0.0806289	-2.55998	0	1	0	0	0	1	0.000364483	-2.26851	0
CUST_10560_PI424980000	AAEL001244-RA	AAEL001244	0		0	0.213634	0.542032	1.78619	0.00355074	0.0855171	1.26815	0.0264873	0.093901	1.37816	0	0	0	0	0	0	0.00141246	1.4775	0
CUST_10561_PI424980000	AAEL009022-RA	AAEL009022	0		adenylate cyclase type [Source:VB External Description;Acc:AAEL009022]	0.0313684	0.357962	-1.56713	0.275122	0.437592	-1.11552	0.545115	0.640451	1.09206	0	0	0	0	0	0	0.0974757	-0.530197	0
CUST_10563_PI424980000	AAEL002422-RA	AAEL002422	0		cytoplasmic polyadenylation element binding protein (cpeb) [Source:VB External Description;Acc:AAEL002422]	0.0434913	0.394669	-2.20105	0.104147	0.26197	-3.17278	0.011949	0.0658613	-2.84337	0	1	0	0	0	1	0.00319771	-2.73907	0
CUST_10565_PI424980000	AAEL006125-RA	AAEL006125	0		0	0.302341	0.611178	-1.17442	0.97135	0.98262	-1.0087	0.546215	0.641064	-1.04877	0	0	0	0	0	0	0.722572	-1.0773	0
CUST_10568_PI424980000	AAEL014715-RA	AAEL014715	0		Eukaryotic translation initiation factor 3 subunit L (eIF3l) [Source:VB External Description;Acc:AAEL014715]	0.721957	0.875216	1.25355	0.65898	0.766868	-1.05242	0.649537	0.731601	1.05904	0	0	0	0	0	0	0.885002	0.420059	0
CUST_1057_PI424980000	AAEL014279-RA	AAEL014279	0		glycosyltransferase [Source:VB External Description;Acc:AAEL014279]	0.106597	0.805154	-1.04352	0.0427055	0.183721	1.81288	0.129835	0.229325	1.42217	0	0	0	0	0	0	0.0213148	0.730509	0
CUST_10570_PI424980000	AAEL009652-RA	AAEL009652	0		activin receptor type ii [Source:VB External Description;Acc:AAEL009652]	0.57689	0.802672	1.1007	0.143438	0.305992	-1.13331	0.849752	0.891003	-1.00747	0	0	0	0	0	0	0.504768	-0.346694	0
CUST_10572_PI424980000	AAEL002815-RA	AAEL002815	0		0	0.378164	0.697748	1.2329	0.313017	0.473091	-1.09897	0.315984	0.428894	1.10548	0	0	0	0	0	0	0.362249	0.413137	0
CUST_10573_PI424980000	AAEL006036-RA	AAEL006036	0		phosphatase SSU72, putative [Source:VB External Description;Acc:AAEL006036]	0.227103	0.77587	1.1266	0.0761731	0.230808	-1.11766	0.425501	0.533735	-1.0726	0	0	0	0	0	0	0.132299	-0.354552	0
CUST_10574_PI424980000	AAEL006667-RA	AAEL006667	0		phosphatidyltransferase [Source:VB External Description;Acc:AAEL006667]	0.139368	0.784851	0.105773	0.041784	0.182356	-4.0442	0.0276124	0.0957336	-3.86166	0	0	0	1	0	1	0.00770036	-2.60003	0
CUST_10575_PI424980000	AAEL006667-RB	AAEL006667	0		phosphatidyltransferase [Source:VB External Description;Acc:AAEL006667]	0.303458	0.798308	0.127995	0.048418	0.193288	-4.00178	0.0290073	0.0982733	-3.66497	0	0	0	1	0	1	0.0165681	-2.51292	0
CUST_10577_PI424980000	AAEL003373-RA	AAEL003373	0		0	0.264392	0.58248	1.19988	0.0856277	0.241743	1.4846	0.0752495	0.162101	1.17523	0	0	0	0	0	0	0.0471817	1.28657	0
CUST_1058_PI424980000	AAEL001928-RA	AAEL001928	Act1		actin-1 [Source:VB Community Annotation;Acc:AAEL001928]	0.00424423	0.328583	4.03993	0.0533483	0.198924	2.06631	0.225797	0.335001	1.54524	1	0	0	0	0	0	0.00305222	2.55049	0
CUST_10580_PI424980000	AAEL012015-RA	AAEL012015	0		DEAD box ATP-dependent RNA helicase [Source:VB External Description;Acc:AAEL012015]	0.503029	0.747405	-1.61523	0.0175747	0.140765	-3.18824	0.00770403	0.0574958	-2.6437	0	0	0	1	0	1	0.00385635	-2.48239	0
CUST_10583_PI424980000	AAEL000461-RC	AAEL000461	0		0	0.995008	0.998377	-1.00279	0.0936116	0.250363	-1.39127	0.0193529	0.0815997	-1.60673	0	0	0	0	0	0	0.0491759	-1.3336	0
CUST_10585_PI424980000	AAEL008813-RA	AAEL008813	0		0	0.168706	0.50371	-1.37319	0.828426	0.886131	1.02847	0.410567	0.519839	1.09315	0	0	0	0	0	0	0.455733	0.249478	0
CUST_10587_PI424980000	AAEL002032-RA	AAEL002032	0		0	0.657631	0.860897	-1.28264	0.192498	0.355848	-1.56601	0.0528928	0.131882	1.87155	0	0	0	0	0	0	0.124125	-0.325698	0
CUST_1059_PI424980000	AAEL001951-RA	AAEL001951	Act-4		actin [Source:VB Community Annotation;Acc:AAEL001951]	0.044239	0.415679	15.5099	0.011055	0.121968	13.1053	0.0729217	0.159288	3.57749	1	0	1	0	0	0	0.0022712	10.7309	0
CUST_10590_PI424980000	AAEL011353-RA	AAEL011353	0		0	0.00518194	0.353372	-1.36365	0.435218	0.582989	-1.08519	0.0399199	0.114116	-1.1199	0	0	0	0	0	0	0.00483493	-1.18958	0
CUST_10594_PI424980000	AAEL003336-RA	AAEL003336	Q17FP1		tRNA-splicing ligase RtcB homolog {ECO:0000255|HAMAP-Rule:MF_03144} [Source:UniProtKB/Swiss-Prot;Acc:Q17FP1]	0.991314	0.99714	0.002649	0.811789	0.87405	1.02938	0.025319	0.0917841	-1.33468	0	0	0	0	0	0	0.254137	-0.100885	0
CUST_10597_PI424980000	AAEL002608-RA	AAEL002608	0		0	0.0227127	0.403944	2.10951	0.108589	0.267115	-1.20819	0.771826	0.829964	-1.01937	1	0	0	0	0	0	0.0511741	-0.0393529	0
CUST_10598_PI424980000	AAEL001300-RA	AAEL001300	0		0	0.0418621	0.373546	-1.23329	0.533435	0.66508	-1.10626	0.0722372	0.158415	-1.35726	0	0	0	0	0	0	0.0453274	-1.23227	0
CUST_106_PI424980000	AAEL014616-RA	AAEL014616	CYP9J27	P450	cytochrome P450 (CYP9J27) [Source:VB Community Annotation;Acc:AAEL014616]	0.00598567	0.333578	4.62017	0.0207781	0.14683	14.448	0.0160765	0.0750964	16.279	1	0	1	0	1	0	0.000200393	11.7824	0
CUST_1060_PI424980000	AAEL002822-RA	AAEL002822	Arp5		actin-related protein 5 [Source:VB Community Annotation;Acc:AAEL002822]	0.0539204	0.390335	-2.47661	0.0102835	0.117823	-3.79432	0.0139144	0.0700354	-3.68366	0	0	0	1	0	1	0.000633168	-3.3182	0
CUST_10602_PI424980000	AAEL000716-RA	AAEL000716	0		chondroitin 4-sulfotransferase [Source:VB External Description;Acc:AAEL000716]	0.0699826	0.526327	1.35011	0.00767483	0.106007	-1.61289	0.00340961	0.0447213	-1.41943	0	0	0	0	0	0	0.000185822	-0.560737	0
CUST_10604_PI424980000	AAEL004181-RA	AAEL004181	0		0	0.828181	0.931696	0.0028563	0.292205	0.453602	1.92202	0.188866	0.295267	2.45522	0	0	0	0	0	0	0.404302	1.46003	0
CUST_10606_PI424980000	AAEL005688-RA	AAEL005688	0		glutamyl-tRNA synthetase [Source:VB External Description;Acc:AAEL005688]	0.573116	0.789379	-1.37456	0.9082	0.93989	1.02244	0.068534	0.153985	-1.36832	0	0	0	0	0	0	0.352766	-0.573483	0
CUST_10608_PI424980000	AAEL002709-RA	AAEL002709	0		spliceosomal protein sap [Source:VB External Description;Acc:AAEL002709]	0.0469847	0.476608	-1.37096	0.00509349	0.0954698	-1.60931	0.0774226	0.165172	-1.22579	0	0	0	0	0	0	0.00132034	-1.40202	0
CUST_10609_PI424980000	AAEL006884-RA	AAEL006884	0		0	0.250408	0.59552	-1.33539	0.0673033	0.22005	-3.3959	0.00618851	0.0532048	-3.73303	0	0	0	0	0	1	0.00544396	-2.82144	0
CUST_1061_PI424980000	AAEL003383-RA	AAEL003383	0		actin [Source:VB External Description;Acc:AAEL003383]	0.775648	0.899028	-1.17172	0.358266	0.516156	-1.1292	0.017725	0.0783795	-1.38488	0	0	0	0	0	0	0.100624	-1.2286	0
CUST_10612_PI424980000	AAEL008057-RA	AAEL008057	0		myosin light chain kinase [Source:VB External Description;Acc:AAEL008057]	0.0136117	0.336127	-1.4131	0.266122	0.428639	-1.10633	0.367724	0.479623	-1.10281	0	0	0	0	0	0	0.0393485	-1.20741	0
CUST_10614_PI424980000	AAEL002526-RA	AAEL002526	0		0	0.0152858	0.330842	5.04834	0.0114164	0.122086	2.13781	0.00018473	0.0215713	2.35026	1	0	1	0	1	0	5.38469e-06	3.1788	0
CUST_10615_PI424980000	AAEL008137-RA	AAEL008137	0		0	0.012034	0.327863	-1.84177	0.0808287	0.236186	-2.50366	0.0131835	0.0685939	-3.08547	0	0	0	0	0	1	0.000970814	-2.47697	0
CUST_10617_PI424980000	AAEL007293-RA	AAEL007293	0		cAMP-dependent protein kinase catalytic subunit [Source:VB External Description;Acc:AAEL007293]	0.0113433	0.40066	1.16967	0.313471	0.473565	-1.06431	0.666408	0.745887	-1.01602	0	0	0	0	0	0	0.0599897	-0.303551	0
CUST_10618_PI424980000	AAEL007293-RB	AAEL007293	0		cAMP-dependent protein kinase catalytic subunit [Source:VB External Description;Acc:AAEL007293]	0.0576076	0.396803	1.11177	0.00125324	0.0694075	-1.17777	0.0117145	0.0655803	-1.08994	0	0	0	0	0	0	9.53542e-05	-0.385314	0
CUST_10619_PI424980000	AAEL007293-RC	AAEL007293	0		cAMP-dependent protein kinase catalytic subunit [Source:VB External Description;Acc:AAEL007293]	0.166644	0.50377	1.09531	0.0371554	0.175672	-1.221	0.0657027	0.149886	-1.11051	0	0	0	0	0	0	0.0159808	-0.412066	0
CUST_1062_PI424980000	AAEL004616-RA	AAEL004616	0		actin [Source:VB External Description;Acc:AAEL004616]	0.352071	0.647479	-1.64162	0.816336	0.877324	-1.06101	0.0619067	0.144565	-1.22184	0	0	0	0	0	0	0.233888	-1.30816	0
CUST_10620_PI424980000	AAEL014644-RA	AAEL014644	0		UDP-sugar transporter UST74c (fringe connection protein), putative [Source:VB External Description;Acc:AAEL014644]	0.402991	0.684054	1.05178	0.446983	0.593639	-1.04359	0.317301	0.430297	1.05889	0	0	0	0	0	0	0.454811	0.355694	0
CUST_10621_PI424980000	AAEL005264-RA	AAEL005264	0		0	0.0271193	0.390675	2.07735	0.823801	0.882338	-1.05065	0.901011	0.929234	-1.03079	1	0	0	0	0	0	0.252268	-0.0013622	0
CUST_10622_PI424980000	AAEL000303-RA	AAEL000303	0		histone H2A, putative [Source:VB External Description;Acc:AAEL000303]	0.0808362	0.472044	-1.51708	0.52363	0.656883	-1.51935	0.0694606	0.155159	-2.33719	0	0	0	0	0	0	0.0700332	-1.79121	0
CUST_10625_PI424980000	AAEL002120-RA	AAEL002120	0		zinc finger protein [Source:VB External Description;Acc:AAEL002120]	0.759514	0.892952	-1.23902	0.0138138	0.128285	-2.51281	0.0379595	0.111362	-2.06763	0	0	0	1	0	1	0.0157195	-1.93982	0
CUST_10627_PI424980000	AAEL002691-RA	AAEL002691	0		0	0.257629	0.579048	1.37384	0.684345	0.785983	1.06407	0.0427979	0.11791	1.34453	0	0	0	0	0	0	0.134516	1.26081	0
CUST_10628_PI424980000	AAEL002691-RB	AAEL002691	0		0	0.122079	0.460408	-1.53101	0.52364	0.656883	1.22229	0.0450688	0.121279	-1.2954	0	0	0	0	0	0	0.0690253	-0.534709	0
CUST_10629_PI424980000	AAEL012935-RA	AAEL012935	0		slingshot dual specificity phosphatase [Source:VB External Description;Acc:AAEL012935]	0.00074526	0.316326	-1.44746	0.201358	0.365394	-1.33754	0.615781	0.701099	-1.105	0	0	0	0	0	0	0.00493775	-1.29667	0
CUST_1063_PI424980000	AAEL004631-RA	AAEL004631	0		actin [Source:VB External Description;Acc:AAEL004631]	0.645756	0.832702	-1.11216	0.333723	0.493326	1.26198	0.190061	0.296582	1.4323	0	0	0	0	0	0	0.380909	0.527374	0
CUST_10630_PI424980000	AAEL012460-RA	AAEL012460	0		0	0.0488286	0.383605	-1.46629	0.61936	0.73452	1.07816	0.0718414	0.15814	-1.26307	0	0	0	0	0	0	0.0563399	-0.5504	0
CUST_10631_PI424980000	AAEL008371-RA	AAEL008371	0		neurofibromin [Source:VB External Description;Acc:AAEL008371]	0.167614	0.80497	1.10654	0.291778	0.453423	1.43228	0.00155014	0.0361483	1.68789	0	0	0	0	0	0	0.00420685	1.4089	0
CUST_10634_PI424980000	AAEL009324-RB	AAEL009324	0		hydroxyacyl dehydrogenase [Source:VB External Description;Acc:AAEL009324]	0.80017	0.917766	-0.00726225	0.125943	0.286182	-1.22747	0.424238	0.53262	-1.09295	0	0	0	0	0	0	0.389944	-0.775895	0
CUST_10637_PI424980000	AAEL013723-RA	AAEL013723	0		polypyrimidine tract binding protein [Source:VB External Description;Acc:AAEL013723]	0.505156	0.773824	-1.13941	0.150494	0.31268	1.37502	0.0247634	0.090557	1.64958	0	0	0	0	0	0	0.0507613	0.6284	0
CUST_10638_PI424980000	AAEL007304-RA	AAEL007304	0		0	0.106202	0.59659	-1.30482	0.0329773	0.169319	-1.41802	0.0556811	0.136163	-1.39541	0	0	0	0	0	0	0.00897613	-1.37275	0
CUST_10639_PI424980000	AAEL002257-RA	AAEL002257	0		0	0.229539	0.555741	-1.61748	0.031174	0.165899	-1.32211	0.44544	0.551945	-1.0976	0	0	0	0	0	0	0.0741756	-1.34573	0
CUST_1064_PI424980000	AAEL004646-RA	AAEL004646	0		actin [Source:VB External Description;Acc:AAEL004646]	0.421186	0.697723	-3.22409	0.503531	0.640627	-2.21987	0.324436	0.436961	1.81944	0	0	0	0	0	0	0.499409	-1.20817	0
CUST_10640_PI424980000	AAEL011071-RA	AAEL011071	0		U2 snrnp auxiliary factor, small subunit [Source:VB External Description;Acc:AAEL011071]	0.102722	0.445409	1.37717	0.0791588	0.233881	1.7408	0.000664513	0.0292201	2.36845	0	0	0	0	1	0	0.000468358	1.8288	0
CUST_10641_PI424980000	AAEL007417-RA	AAEL007417	0		0	0.000437618	0.299444	6.90729	0.553305	0.681394	1.2817	0.996518	0.997483	1.00162	1	0	0	0	0	0	0.0106217	3.06354	0
CUST_10642_PI424980000	AAEL003944-RA	AAEL003944	0		0	0.0771464	0.418339	-2.05548	0.377848	0.533495	-1.44341	0.00938517	0.0611141	-2.42441	0	0	0	0	0	1	0.0117244	-1.97443	0
CUST_10643_PI424980000	AAEL012855-RA	AAEL012855	0		0	0.0581577	0.429268	-1.3975	0.0500375	0.195877	-8.11658	0.040547	0.115067	-7.10807	0	0	0	0	0	1	0.00601179	-5.54072	0
CUST_10644_PI424980000	AAEL008736-RA	AAEL008736	0		p31A, putative [Source:VB External Description;Acc:AAEL008736]	0.0234701	0.347639	-1.55882	0.00778614	0.106631	-1.77986	0.0558021	0.136346	-1.4444	0	0	0	0	0	0	0.000800924	-1.59436	0
CUST_10646_PI424980000	AAEL003551-RA	AAEL003551	0		0	0.454547	0.789548	-0.0146837	0.16044	0.322823	1.55703	0.0859478	0.175628	1.79783	0	0	0	0	0	0	0.118693	1.11339	0
CUST_10649_PI424980000	AAEL003299-RA	AAEL003299	0		0	0.238484	0.589566	1.25305	0.337157	0.495828	-1.83623	0.391279	0.501577	-1.26513	0	0	0	0	0	0	0.328499	-0.6161	0
CUST_1065_PI424980000	AAEL004843-RA	AAEL004843	0		actin [Source:VB External Description;Acc:AAEL004843]	0.228211	0.78673	1.39678	0.811687	0.87405	1.02816	0.0196278	0.081996	-1.21889	0	0	0	0	0	0	0.0814117	0.402017	0
CUST_10650_PI424980000	AAEL005078-RA	AAEL005078	0		zinc finger protein [Source:VB External Description;Acc:AAEL005078]	0.180739	0.570134	-1.2239	0.201609	0.365784	1.35207	0.0816215	0.170026	1.2759	0	0	0	0	0	0	0.0706102	0.468023	0
CUST_10654_PI424980000	AAEL012927-RA	AAEL012927	0		0	0.0210545	0.348863	-4.43752	0.00257993	0.0801881	-2.77043	0.0524708	0.131388	-1.83122	0	1	0	1	0	0	0.000271566	-3.01305	0
CUST_10655_PI424980000	AAEL012927-RB	AAEL012927	0		0	0.0302991	0.366164	-4.67078	0.00125071	0.0694075	-2.83835	0.0425449	0.117603	-1.84353	0	1	0	1	0	0	0.000166526	-3.11755	0
CUST_10656_PI424980000	AAEL001935-RA	AAEL001935	0		CTL-like protein 1 [Source:VB External Description;Acc:AAEL001935]	0.633661	0.825465	1.05613	0.0153446	0.133596	1.48081	0.0362253	0.108458	1.33437	0	0	0	0	0	0	0.0142872	1.29044	0
CUST_10658_PI424980000	AAEL015665-RA	AAEL015665	0		0	0.0349958	0.47728	1.32184	0.0853516	0.241543	1.4665	0.00379708	0.0461384	1.85896	0	0	0	0	0	0	0.000875794	1.5491	0
CUST_1066_PI424980000	AAEL005961-RA	AAEL005961	0		actin [Source:VB External Description;Acc:AAEL005961]	0.0101339	0.343464	3.35503	0.0282267	0.161287	1.76495	0.0860628	0.175628	1.75805	1	0	0	0	0	0	0.00167204	2.29268	0
CUST_10661_PI424980000	AAEL009350-RA	AAEL009350	0		0	0.852732	0.939345	-0.0809796	0.279029	0.442062	-1.16042	0.0573452	0.138224	-1.39223	0	0	0	0	0	0	0.198056	-0.877876	0
CUST_10663_PI424980000	AAEL010836-RA	AAEL010836	0		ribitol kinase [Source:VB External Description;Acc:AAEL010836]	0.24282	0.563605	-1.61594	0.0555212	0.202121	-2.13028	0.115299	0.212101	-1.80137	0	0	0	0	0	0	0.0441074	-1.8492	0
CUST_10665_PI424980000	AAEL007975-RA	AAEL007975	0		0	0.000704539	0.314073	1.28432	0.345695	0.50361	-1.23079	0.821843	0.870259	-1.01511	0	0	0	0	0	0	0.00916366	-0.320526	0
CUST_10669_PI424980000	AAEL011794-RA	AAEL011794	0		predicted protein [Source:VB External Description;Acc:AAEL011794]	0.906497	0.967506	1.01519	0.177792	0.341171	-1.60271	0.031597	0.102076	-1.82733	0	0	0	0	0	0	0.102965	-0.804953	0
CUST_1067_PI424980000	AAEL005964-RA	AAEL005964	0		actin [Source:VB External Description;Acc:AAEL005964]	0.0168475	0.333877	4.39718	0.0114394	0.122086	1.83316	0.789168	0.844315	-1.07636	1	0	0	0	0	0	0.00736615	1.71799	0
CUST_10670_PI424980000	AAEL005844-RA	AAEL005844	0		posF21, putative [Source:VB External Description;Acc:AAEL005844]	0.20113	0.532089	-1.19924	0.125878	0.286182	1.3281	0.0179015	0.0787689	1.45962	0	0	0	0	0	0	0.0173755	0.529494	0
CUST_10672_PI424980000	AAEL008761-RA	AAEL008761	0		0	0.168488	0.50263	1.99738	0.497432	0.63579	1.19449	0.986428	0.990828	1.00297	0	0	0	0	0	0	0.545648	1.39828	0
CUST_10673_PI424980000	AAEL006515-RA	AAEL006515	0		0	0.0103584	0.356558	-2.98057	0.0159914	0.135273	-3.17483	0.0678742	0.15302	-2.76265	0	1	0	1	0	0	0.000869399	-2.97268	0
CUST_10674_PI424980000	AAEL000505-RA	AAEL000505	0		0	0.94891	0.980565	-0.0606837	0.118353	0.27748	1.64611	0.126925	0.226148	1.33408	0	0	0	0	0	0	0.203622	0.973168	0
CUST_10676_PI424980000	AAEL004294-RA	AAEL004294	0		dihydrolipoamide acetyltransferase component of pyruvate dehydrogenase [Source:VB External Description;Acc:AAEL004294]	0.020489	0.3858	1.88578	0.0932398	0.250226	-1.20387	0.418279	0.526663	-1.08722	0	0	0	0	0	0	0.0268211	-0.135101	0
CUST_10680_PI424980000	AAEL004622-RA	#N/A	#N/A		#N/A	0.242263	0.727932	-0.0053353	0.191302	0.355054	1.20396	0.715502	0.786366	-1.03318	0	0	0	0	0	0	0.338506	0.0551484	0
CUST_10683_PI424980000	AAEL002899-RA	AAEL002899	0		0	0.869929	0.948683	-0.00447935	0.377339	0.533038	1.1197	0.0697245	0.15547	1.2927	0	0	0	0	0	0	0.272606	0.802641	0
CUST_10685_PI424980000	AAEL010912-RA	AAEL010912	0		dipeptidyl-peptidase [Source:VB External Description;Acc:AAEL010912]	0.498662	0.747293	-1.10433	0.566624	0.692586	-1.08749	0.264452	0.375629	-1.13268	0	0	0	0	0	0	0.519942	-1.10817	0
CUST_10686_PI424980000	AAEL005040-RA	AAEL005040	0		0	0.76369	0.894668	-1.07245	0.0505492	0.196778	-1.10693	0.783215	0.839243	-1.02076	0	0	0	0	0	0	0.321079	-1.06671	0
CUST_10687_PI424980000	AAEL014629-RA	AAEL014629	0		0	0.0329454	0.381169	1.83021	0.395791	0.550049	1.23968	0.954909	0.967616	1.01403	0	0	0	0	0	0	0.186823	1.36131	0
CUST_10688_PI424980000	AAEL012836-RA	AAEL012836	0	P450	cytochrome B561 [Source:VB External Description;Acc:AAEL012836]	0.866884	0.946118	0.102787	0.201723	0.365925	5.33098	0.127006	0.226197	7.61474	0	0	0	0	0	0	0.267731	4.3495	0
CUST_1069_PI424980000	AAEL011317-RA	AAEL011317	0		actin [Source:VB External Description;Acc:AAEL011317]	0.311386	0.795948	1.11912	0.975302	0.984813	-1.00451	0.492626	0.593435	-1.11802	0	0	0	0	0	0	0.703792	-0.334471	0
CUST_10690_PI424980000	AAEL013586-RA	AAEL013586	0		0	0.00922582	0.324073	3.02647	0.0272047	0.15931	3.27711	0.00616591	0.0532044	3.61346	1	0	1	0	1	0	0.000160753	3.30568	0
CUST_10691_PI424980000	AAEL005245-RA	AAEL005245	0		DNA repair protein rad50 [Source:VB External Description;Acc:AAEL005245]	0.546854	0.77384	-1.26236	0.0623154	0.211935	-1.27463	0.0585418	0.139925	-1.26553	0	0	0	0	0	0	0.0529531	-1.26751	0
CUST_10693_PI424980000	AAEL011912-RA	AAEL011912	0		mannose-1-phosphate guanyltransferase [Source:VB External Description;Acc:AAEL011912]	0.273138	0.588341	-1.3317	0.176172	0.339484	1.44391	0.380742	0.491814	1.24993	0	0	0	0	0	0	0.238147	0.454048	0
CUST_10696_PI424980000	AAEL012878-RA	AAEL012878	0		0	0.0754908	0.506479	-1.5888	0.217312	0.380909	-1.59665	0.0523402	0.131239	-2.13248	0	0	0	0	0	0	0.0283207	-1.77264	0
CUST_10698_PI424980000	AAEL010373-RB	AAEL010373	0		dullard protein [Source:VB External Description;Acc:AAEL010373]	0.694273	0.885326	1.1918	0.0412679	0.181723	-1.59998	0.395109	0.504688	-1.14863	0	0	0	0	0	0	0.175709	-0.518937	0
CUST_10699_PI424980000	AAEL006090-RA	AAEL006090	0		Gelsolin precursor [Source:VB External Description;Acc:AAEL006090]	0.717594	0.87172	-1.21163	0.230339	0.394481	-1.23136	0.350685	0.463062	1.11598	0	0	0	0	0	0	0.458109	-0.442338	0
CUST_107_PI424980000	AAEL008846-RA	AAEL008846	CYP9J32	P450	cytochrome P450 [Source:VB Community Annotation;Acc:AAEL008846]	0.0602381	0.400602	10.5417	0.00601039	0.102035	41.3289	0.00472366	0.0493954	53.3352	0	0	1	0	1	0	0.000175201	35.0686	1
CUST_1070_PI424980000	AAEL011750-RA	AAEL011750	0		actin [Source:VB External Description;Acc:AAEL011750]	0.95692	0.984818	-1.03845	0.318459	0.47795	-1.06887	0.291446	0.403646	-1.06757	0	0	0	0	0	0	0.56418	-1.0583	0
CUST_10700_PI424980000	AAEL006090-RB	AAEL006090	0		Gelsolin precursor [Source:VB External Description;Acc:AAEL006090]	0.827243	0.926322	-1.15268	0.30788	0.468557	-1.22216	0.299941	0.411983	1.14663	0	0	0	0	0	0	0.525514	-0.409403	0
CUST_10704_PI424980000	AAEL001375-RA	AAEL001375	0		Y-box binding protein [Source:VB External Description;Acc:AAEL001375]	0.046344	0.390066	1.18044	0.38963	0.54479	1.09817	0.0315713	0.102059	1.26452	0	0	0	0	0	0	0.0207328	1.18104	0
CUST_10706_PI424980000	AAEL013237-RA	AAEL013237	0		pom1 [Source:VB External Description;Acc:AAEL013237]	0.0278885	0.354591	-1.46888	0.937544	0.959329	-1.03254	0.973858	0.981607	1.01219	0	0	0	0	0	0	0.290455	-0.496412	0
CUST_10707_PI424980000	AAEL010766-RA	AAEL010766	0		inositol triphosphate 3-kinase c [Source:VB External Description;Acc:AAEL010766]	0.00657587	0.43284	-1.31592	0.336591	0.495437	-1.35102	0.00376893	0.0460206	-1.79288	0	0	0	0	0	0	0.000676303	-1.48661	0
CUST_10708_PI424980000	AAEL008569-RA	AAEL008569	0		0	0.00921578	0.325797	-1.85844	0.987049	0.992603	-1.01011	0.359841	0.471966	1.85679	0	0	0	0	0	0	0.0755876	-0.337253	0
CUST_1071_PI424980000	AAEL012310-RA	AAEL012310	0		actin [Source:VB External Description;Acc:AAEL012310]	0.941844	0.979291	-0.0198178	0.108288	0.266661	1.21258	0.0382228	0.111527	1.26955	0	0	0	0	0	0	0.0855023	0.820771	0
CUST_10710_PI424980000	AAEL006720-RA	AAEL006720	0		predicted protein [Source:VB External Description;Acc:AAEL006720]	0.00954067	0.327863	-1.47965	0.0988175	0.2559	-2.26928	0.0131301	0.0685449	-2.16725	0	0	0	0	0	1	0.000942514	-1.97206	0
CUST_10713_PI424980000	AAEL009827-RA	AAEL009827	0		0	0.257147	0.715441	-0.0713609	0.830229	0.886983	-1.02662	0.335206	0.447354	-1.11415	0	0	0	0	0	0	0.509139	-0.737378	0
CUST_10716_PI424980000	AAEL004602-RA	AAEL004602	0		neurogenic differentiation factor, putative [Source:VB External Description;Acc:AAEL004602]	0.277514	0.595701	-1.20284	0.00295632	0.0801881	1.52602	0.437065	0.54434	1.13767	0	0	0	0	0	0	0.0144874	0.486948	0
CUST_10717_PI424980000	AAEL010847-RA	AAEL010847	0		zinc finger protein [Source:VB External Description;Acc:AAEL010847]	0.0307985	0.357179	-1.34398	0.340847	0.498995	1.07945	0.233141	0.342434	-1.08973	0	0	0	0	0	0	0.0614036	-0.451417	0
CUST_10719_PI424980000	AAEL009988-RA	AAEL009988	0		0	0.497584	0.830945	-0.0920003	0.561981	0.688496	1.1015	0.973932	0.981607	1.00279	0	0	0	0	0	0	0.856953	0.67076	0
CUST_1072_PI424980000	AAEL002953-RA	AAEL002953	0		actin 3 isoform, putative [Source:VB External Description;Acc:AAEL002953]	0.0187333	0.339535	-2.41357	0.00571526	0.100933	-1.94043	0.0662751	0.150709	-1.96331	0	1	0	0	0	0	0.000589932	-2.10577	0
CUST_10721_PI424980000	AAEL007062-RA	AAEL007062	0		0	0.0241203	0.346613	-1.25107	0.795704	0.863804	1.0275	0.106933	0.202039	1.11487	0	0	0	0	0	0	0.0540567	0.2971	0
CUST_10722_PI424980000	AAEL010256-RA	AAEL010256	0		E3 ubiquitin ligase [Source:VB External Description;Acc:AAEL010256]	0.0667249	0.406274	-1.1097	0.944182	0.963973	1.00917	0.324197	0.436817	1.11269	0	0	0	0	0	0	0.254511	0.337388	0
CUST_10723_PI424980000	AAEL011569-RA	AAEL011569	0		0	0.844515	0.936388	0.0246721	0.160029	0.322683	1.63529	0.0194961	0.0816977	2.07616	0	0	0	0	1	0	0.0647496	1.24537	0
CUST_10725_PI424980000	AAEL011355-RA	AAEL011355	0		carnitine o-acetyltransferase [Source:VB External Description;Acc:AAEL011355]	0.0973569	0.45084	1.36271	0.0285449	0.161625	1.82166	0.0266475	0.0942346	1.27929	0	0	0	0	0	0	0.00412762	1.48789	0
CUST_10726_PI424980000	AAEL010589-RA	AAEL010589	0		gamma-soluble nsf attachment protein (snap) [Source:VB External Description;Acc:AAEL010589]	0.0677139	0.406301	1.68301	0.982518	0.989881	-1.00345	0.734582	0.800819	1.04389	0	0	0	0	0	0	0.419046	0.574484	0
CUST_10727_PI424980000	AAEL007688-RA	#N/A	#N/A		#N/A	0.495086	0.757317	-1.25651	0.254028	0.417681	1.46047	0.0609774	0.143031	1.36743	0	0	0	0	0	0	0.135983	0.523797	0
CUST_10728_PI424980000	AAEL014596-RA	AAEL014596	0		0	0.127591	0.530139	-1.20725	0.292032	0.453472	-1.09227	0.0225472	0.0869468	-1.18025	0	0	0	0	0	0	0.0278577	-1.15993	0
CUST_1073_PI424980000	AAEL003754-RA	AAEL003754	0		actin binding [Source:VB External Description;Acc:AAEL003754]	0.603986	0.809906	-1.09519	0.374537	0.530585	1.11276	0.367817	0.479653	1.13669	0	0	0	0	0	0	0.547296	0.384753	0
CUST_10730_PI424980000	AAEL004481-RA	AAEL004481	0		0	0.794227	0.911277	-0.110423	0.364288	0.521505	1.35203	0.116733	0.21399	1.38015	0	0	0	0	0	0	0.342049	0.873917	0
CUST_10733_PI424980000	AAEL009561-RA	AAEL009561	0		apolipoprotein D, putative [Source:VB External Description;Acc:AAEL009561]	0.231392	0.555862	1.90257	0.0263835	0.157333	3.2542	0.0291231	0.0982989	3.69847	0	0	1	0	1	0	0.0083413	2.95174	0
CUST_10734_PI424980000	AAEL000649-RA	AAEL000649	0		0	0.504231	0.75516	-1.12551	0.22167	0.385392	1.10579	0.0361991	0.108413	1.27258	0	0	0	0	0	0	0.0877599	0.41762	0
CUST_10736_PI424980000	AAEL008590-RA	AAEL008590	0		0	0.69229	0.870595	-1.20757	0.875336	0.918224	1.02832	0.168938	0.273237	1.16375	0	0	0	0	0	0	0.601583	0.328168	0
CUST_10737_PI424980000	AAEL002944-RA	AAEL002944	0		0	0.668366	0.847332	-1.12113	0.114002	0.273053	-1.13986	0.0419527	0.116807	-1.10176	0	0	0	0	0	0	0.0743271	-1.12092	0
CUST_10739_PI424980000	AAEL003485-RA	AAEL003485	0		adhesion regulating molecule 1 (110 kda cell membrane glycoprotein) [Source:VB External Description;Acc:AAEL003485]	0.148995	0.488728	-1.34247	0.0384924	0.177646	-3.65413	0.0803729	0.168765	-2.20911	0	0	0	1	0	0	0.017604	-2.4019	0
CUST_1074_PI424980000	AAEL010927-RA	AAEL010927	0		actin binding [Source:VB External Description;Acc:AAEL010927]	0.201638	0.546096	-1.45838	0.126048	0.286211	1.76386	0.0458587	0.122177	1.90572	0	0	0	0	0	0	0.0356268	0.737066	0
CUST_10742_PI424980000	AAEL012707-RA	AAEL012707	0		0	0.0500596	0.394116	-1.27202	0.496553	0.635275	-1.07162	0.033	0.103982	-1.29872	0	0	0	0	0	0	0.0273587	-1.21412	0
CUST_10743_PI424980000	AAEL011485-RA	AAEL011485	0		0	0.242411	0.564101	-1.21819	0.0849953	0.241253	1.35433	0.0415068	0.115987	1.37261	0	0	0	0	0	0	0.0282348	0.502919	0
CUST_10744_PI424980000	AAEL002178-RA	AAEL002178	0		0	0.305686	0.659956	-1.24428	0.0642834	0.215625	-1.71634	0.0229862	0.0877577	-1.54038	0	0	0	0	0	0	0.01733	-1.50033	0
CUST_10745_PI424980000	AAEL013534-RA	AAEL013534	0		tgf-beta resistance-associated protein trag [Source:VB External Description;Acc:AAEL013534]	0.827179	0.924601	-1.21232	0.178336	0.341694	-1.42496	0.184971	0.290869	-1.26058	0	0	0	0	0	0	0.302503	-1.29929	0
CUST_10747_PI424980000	AAEL000005-RA	AAEL000005	0		0	0.542766	0.772679	-1.17908	0.511696	0.647421	-1.19532	0.0365508	0.10904	-1.43144	0	0	0	0	0	0	0.163689	-1.26861	0
CUST_10748_PI424980000	AAEL000005-RB	AAEL000005	0		0	0.177414	0.514297	-1.28034	0.479304	0.621486	-1.23387	0.0564393	0.136859	-1.38616	0	0	0	0	0	0	0.0988336	-1.30012	0
CUST_10749_PI424980000	AAEL004937-RA	AAEL004937	0		0	0.0422302	0.397371	-1.40544	0.0528729	0.198574	1.5122	0.110656	0.206793	1.30025	0	0	0	0	0	0	0.0108217	0.469002	0
CUST_1075_PI424980000	AAEL005424-RA	AAEL005424	0		actin binding protein, putative [Source:VB External Description;Acc:AAEL005424]	0.371853	0.821578	1.25415	0.760532	0.839908	-1.07933	0.394394	0.504304	-1.26294	0	0	0	0	0	0	0.624485	-0.362707	0
CUST_10752_PI424980000	AAEL010442-RA	AAEL010442	0		4-hydroxyphenylpyruvate dioxygenase [Source:VB External Description;Acc:AAEL010442]	0.153394	0.494625	2.72354	0.269542	0.431644	1.49534	0.27305	0.384358	1.14368	0	0	0	0	0	0	0.175399	1.78752	0
CUST_10754_PI424980000	AAEL014954-RA	AAEL014954	0		0	0.106136	0.443886	1.26366	0.769211	0.845799	1.02141	0.0773049	0.165138	1.20958	0	0	0	0	0	0	0.119249	1.16488	0
CUST_10755_PI424980000	AAEL005754-RA	AAEL005754	0		cgmp-dependent protein kinase [Source:VB External Description;Acc:AAEL005754]	0.820302	0.934083	-0.0697843	0.0910627	0.248247	1.28349	0.0358001	0.107942	1.36649	0	0	0	0	0	0	0.0654425	0.860063	0
CUST_10756_PI424980000	AAEL011650-RA	AAEL011650	0		coatomer, gamma-subunit, putative [Source:VB External Description;Acc:AAEL011650]	0.0049662	0.343464	1.29036	0.0183442	0.140906	1.39649	0.229789	0.339033	1.12271	0	0	0	0	0	0	0.00146151	1.26985	0
CUST_10757_PI424980000	AAEL005530-RA	AAEL005530	0		0	0.06983	0.411065	1.93269	0.0198904	0.144089	2.01636	0.0198724	0.0825684	1.73559	0	0	1	0	0	0	0.00183821	1.89488	0
CUST_10759_PI424980000	AAEL015064-RB	AAEL015064	0		0	0.191901	0.523245	-1.09808	0.639915	0.75143	-1.11032	0.0723838	0.158471	-1.17778	0	0	0	0	0	0	0.150008	-1.12873	0
CUST_1076_PI424980000	AAEL008102-RA	AAEL008102	0		actin binding protein, putative [Source:VB External Description;Acc:AAEL008102]	0.359021	0.704064	2.09806	0.00542282	0.0981754	2.0275	0.563788	0.655901	-1.18476	0	0	1	0	0	0	0.0340642	0.980267	0
CUST_10761_PI424980000	AAEL002078-RA	AAEL002078	0		0	0.14001	0.480335	-2.19271	0.283535	0.446535	-1.36985	0.0372428	0.11028	-2.03601	0	0	0	0	0	1	0.0425067	-1.86619	0
CUST_10762_PI424980000	AAEL005916-RA	AAEL005916	0		0	0.256611	0.578613	-1.69857	0.294424	0.455989	-1.72205	0.0764533	0.163835	-3.43228	0	0	0	0	0	0	0.112266	-2.2843	0
CUST_10764_PI424980000	AAEL014414-RA	AAEL014414	0		DEAD box ATP-dependent RNA helicase [Source:VB External Description;Acc:AAEL014414]	0.829916	0.924757	-1.08136	0.145825	0.307554	-1.50595	0.0422531	0.117241	-1.53062	0	0	0	0	0	0	0.103259	-1.37264	0
CUST_10765_PI424980000	AAEL004597-RA	AAEL004597	0		0	0.893594	0.956826	-1.04035	0.306298	0.467542	-1.46102	0.874828	0.91003	-1.05	0	0	0	0	0	0	0.826342	-1.18379	0
CUST_10766_PI424980000	AAEL009549-RA	AAEL009549	0		0	0.370564	0.682534	1.46154	0.314706	0.474932	1.22455	0.0201084	0.0830364	1.22473	0	0	0	0	0	0	0.0595395	1.30361	0
CUST_10769_PI424980000	AAEL015122-RA	AAEL015122	0		cop9 signalosome complex subunit [Source:VB External Description;Acc:AAEL015122]	0.0791535	0.429586	-1.19359	0.486668	0.62711	1.06947	0.0351638	0.107277	-1.12653	0	0	0	0	0	0	0.0398411	-0.416879	0
CUST_10771_PI424980000	AAEL003968-RA	AAEL003968	0		helicase [Source:VB External Description;Acc:AAEL003968]	0.100297	0.437902	-1.54593	4.10169e-05	0.0251898	-1.62692	0.00050105	0.0271656	-1.45154	0	0	0	0	0	0	4.55536e-07	-1.54146	0
CUST_10773_PI424980000	AAEL011133-RA	AAEL011133	0		0	0.461493	0.817514	0.032469	0.00208191	0.078658	-1.14441	0.118647	0.216464	-1.19058	0	0	0	0	0	0	0.00584757	-0.767507	0
CUST_10774_PI424980000	AAEL010070-RA	AAEL010070	0		guanine nucleotide-binding protein beta 5 (g protein beta5) [Source:VB External Description;Acc:AAEL010070]	0.912358	0.966049	0.0267241	0.0379179	0.176775	1.38352	0.0785424	0.166321	1.20368	0	0	0	0	0	0	0.0661936	0.871306	0
CUST_10776_PI424980000	AAEL000615-RA	AAEL000615	0		0	0.279758	0.594122	-1.37595	0.815563	0.876774	1.04995	0.404834	0.514672	-1.15418	0	0	0	0	0	0	0.574423	-0.493396	0
CUST_10777_PI424980000	AAEL014192-RA	AAEL014192	0		0	0.050736	0.393606	2.0299	0.746772	0.830913	1.05717	0.207621	0.316218	-1.1616	0	0	0	0	0	0	0.138314	0.641819	0
CUST_10778_PI424980000	AAEL013450-RA	AAEL013450	0		0	0.0185359	0.438498	1.38606	0.0293556	0.16256	1.4052	0.145876	0.247115	1.15033	0	0	0	0	0	0	0.00436652	1.31386	0
CUST_10779_PI424980000	AAEL000933-RA	AAEL000933	0		0	0.103961	0.772287	-0.010668	0.227653	0.391749	1.2189	0.0117883	0.0656618	1.20854	0	0	0	0	0	0	0.0119063	0.80559	0
CUST_1078_PI424980000	AAEL011972-RA	AAEL011972	0		actin binding protein, putative [Source:VB External Description;Acc:AAEL011972]	0.591344	0.823363	1.01999	0.0605818	0.20945	-1.05888	0.0324808	0.103325	1.06007	0	0	0	0	0	0	0.0355827	0.340392	0
CUST_10780_PI424980000	AAEL011560-RA	AAEL011560	0		0	0.100703	0.451186	1.60108	0.392264	0.547335	1.18907	0.22968	0.339033	1.2262	0	0	0	0	0	0	0.152053	1.33878	0
CUST_10781_PI424980000	AAEL012483-RA	AAEL012483	0		0	0.052885	0.394328	1.43479	0.816668	0.877439	-1.06302	0.824647	0.872453	1.03337	0	0	0	0	0	0	0.352454	0.468381	0
CUST_10783_PI424980000	AAEL015593-RA	AAEL015593	0		0	0.759103	0.903717	1.61291	0.16397	0.326579	1.26135	0.0045543	0.0493631	1.85887	0	0	0	0	0	0	0.0206433	1.57771	0
CUST_10785_PI424980000	AAEL013464-RA	AAEL013464	0		0	0.5766	0.791834	-1.0749	0.354381	0.513077	-1.0939	0.20042	0.308501	-1.11675	0	0	0	0	0	0	0.38088	-1.09518	0
CUST_10788_PI424980000	AAEL011076-RA	AAEL011076	0		reticulocalbin [Source:VB External Description;Acc:AAEL011076]	0.881183	0.95415	-1.02555	0.00700862	0.104934	-1.17208	0.15431	0.256352	-1.22166	0	0	0	0	0	0	0.0306371	-1.13977	0
CUST_10791_PI424980000	AAEL006313-RA	AAEL006313	0		0	0.0715186	0.437004	-1.76217	0.0184357	0.140906	1.16536	0.501555	0.601384	1.05119	0	0	0	0	0	0	0.0232262	0.151458	0
CUST_10792_PI424980000	AAEL001507-RA	AAEL001507	0		0	0.322631	0.762329	0.0107082	0.00883077	0.112721	-1.19396	0.248324	0.358753	-1.0647	0	0	0	0	0	0	0.0244527	-0.749318	0
CUST_10797_PI424980000	AAEL015467-RA	AAEL015467	0		segmentation protein cap'n'collar [Source:VB External Description;Acc:AAEL015467]	0.190977	0.522143	1.09544	0.0186091	0.140906	1.36798	0.00474483	0.0494564	1.65676	0	0	0	0	0	0	0.00122061	1.37339	0
CUST_10798_PI424980000	AAEL003683-RA	AAEL003683	0		0	0.0831001	0.450531	1.88293	0.00617712	0.10215	3.83662	0.0460859	0.12247	1.37902	0	0	1	0	0	0	0.00161772	2.36619	0
CUST_10799_PI424980000	AAEL002532-RA	AAEL002532	0		0	0.149374	0.488719	-1.37906	0.130348	0.290032	-1.55619	0.0614686	0.143865	-1.49754	0	0	0	0	0	0	0.0363376	-1.4776	0
CUST_108_PI424980000	AAEL002638-RA	AAEL002638	CYP9J6	P450	cytochrome P450 (CYP9J6) [Source:VB Community Annotation;Acc:AAEL002638]	0.280044	0.626692	-1.01081	0.14886	0.310861	1.47238	0.0429442	0.118215	1.76087	0	0	0	0	0	0	0.0489284	0.740817	0
CUST_1080_PI424980000	AAEL012519-RA	AAEL012519	0		actin binding protein, putative [Source:VB External Description;Acc:AAEL012519]	0.0163536	0.338461	-1.97265	0.538103	0.668179	-1.22443	0.0882761	0.178702	-1.23972	0	0	0	0	0	0	0.026253	-1.47894	0
CUST_10800_PI424980000	AAEL009427-RA	AAEL009427	0		0	0.711548	0.877968	1.11024	0.061583	0.211154	-1.11048	0.853502	0.893726	-1.01275	0	0	0	0	0	0	0.362228	-0.337663	0
CUST_10802_PI424980000	AAEL003636-RA	AAEL003636	0		0	0.578223	0.804411	-1.35352	0.829368	0.886455	1.02266	0.026306	0.0934909	1.13992	0	0	0	0	0	0	0.188394	0.269685	0
CUST_10803_PI424980000	AAEL009253-RA	AAEL009253	0		0	0.320829	0.687445	-0.133225	0.417611	0.568397	-1.06725	0.276889	0.388392	1.28637	0	0	0	0	0	0	0.360595	0.0286312	0
CUST_10805_PI424980000	AAEL002025-RA	#N/A	#N/A		#N/A	0.316686	0.621566	-1.22504	0.0833395	0.239566	-1.2919	0.00610919	0.0530672	-1.36857	0	0	0	0	0	0	0.00771713	-1.29517	0
CUST_10806_PI424980000	AAEL012430-RA	AAEL012430	0		AMP dependent ligase [Source:VB External Description;Acc:AAEL012430]	0.930382	0.975633	-1.13546	0.54294	0.672365	-1.22454	0.252096	0.36264	-2.28753	0	0	0	0	0	0	0.660208	-1.54918	0
CUST_10809_PI424980000	AAEL010366-RA	AAEL010366	0		glucosyl/glucuronosyl transferases [Source:VB External Description;Acc:AAEL010366]	0.112648	0.452009	1.69359	0.966185	0.978901	-1.00215	0.00491361	0.0499257	1.48904	0	0	0	0	0	0	0.0197399	0.726829	0
CUST_1081_PI424980000	AAEL013661-RA	AAEL013661	0		actin binding protein, putative [Source:VB External Description;Acc:AAEL013661]	0.915651	0.966805	1.05371	0.779223	0.85337	-1.0215	0.59047	0.679336	1.02824	0	0	0	0	0	0	0.942874	0.353484	0
CUST_10810_PI424980000	AAEL008595-RA	AAEL008595	0		Protein maelstrom homolog [Source:VB External Description;Acc:AAEL008595]	0.0428876	0.390747	-1.65913	0.0979097	0.254924	-2.88239	0.0109117	0.0642364	-2.91764	0	0	0	0	0	1	0.00279035	-2.48639	0
CUST_10811_PI424980000	AAEL008595-RB	AAEL008595	0		Protein maelstrom homolog [Source:VB External Description;Acc:AAEL008595]	0.0381473	0.394801	-1.59455	0.0865067	0.243125	-2.93765	0.0103331	0.0632819	-2.8442	0	0	0	0	0	1	0.00218882	-2.4588	0
CUST_10813_PI424980000	AAEL001145-RA	#N/A	#N/A		#N/A	0.0192969	0.343989	-3.53909	0.00629976	0.102837	-4.39449	0.0919112	0.183088	-3.26983	0	1	0	1	0	0	0.000864861	-3.73447	0
CUST_10814_PI424980000	AAEL005225-RA	AAEL005225	0		0	0.867315	0.944697	0.0297032	0.804535	0.86946	1.04444	0.583183	0.673438	1.02555	0	0	0	0	0	0	0.937291	0.699898	0
CUST_10815_PI424980000	AAEL011739-RA	AAEL011739	0		MAFF protein, putative [Source:VB External Description;Acc:AAEL011739]	0.0067368	0.364271	1.26489	0.148864	0.310861	1.3823	0.377387	0.488492	1.12093	0	0	0	0	0	0	0.0151091	1.25604	0
CUST_10816_PI424980000	AAEL011739-RB	AAEL011739	0		MAFF protein, putative [Source:VB External Description;Acc:AAEL011739]	0.0139007	0.343178	1.22211	0.184223	0.347968	1.34609	0.257852	0.368318	1.15494	0	0	0	0	0	0	0.0231998	1.24105	0
CUST_10817_PI424980000	AAEL011587-RA	AAEL011587	RpL27		60S ribosomal protein L27, putative [Source:VB Community Annotation;Acc:AAEL011587]	0.0215291	0.342744	-2.76109	0.0039908	0.0878853	-3.03267	0.0020167	0.0396035	-3.10332	0	1	0	1	0	1	2.38691e-05	-2.96569	0
CUST_10818_PI424980000	AAEL011587-RB	AAEL011587	RpL27		60S ribosomal protein L27, putative [Source:VB Community Annotation;Acc:AAEL011587]	0.29629	0.60537	1.05393	0.370726	0.527119	1.22436	0.0380843	0.111453	1.25894	0	0	0	0	0	0	0.0898298	1.17908	0
CUST_10819_PI424980000	AAEL000674-RA	AAEL000674	0		RNA m5u methyltransferase [Source:VB External Description;Acc:AAEL000674]	0.221793	0.572832	-1.20881	0.698099	0.794112	-1.0969	0.077586	0.165314	-1.26004	0	0	0	0	0	0	0.18257	-1.18858	0
CUST_1082_PI424980000	AAEL003701-RA	AAEL003701	0		actin-binding protein ipp [Source:VB External Description;Acc:AAEL003701]	0.451477	0.795343	0.0123923	0.194493	0.358351	-1.14375	0.689231	0.764398	-1.04435	0	0	0	0	0	0	0.468318	-0.725234	0
CUST_10820_PI424980000	AAEL008065-RA	AAEL008065	0		0	0.612344	0.829181	-1.19347	0.157632	0.319946	1.30549	0.139482	0.24057	1.3431	0	0	0	0	0	0	0.196381	0.485043	0
CUST_10822_PI424980000	AAEL012325-RA	AAEL012325	0		0	0.959285	0.986516	0.0497291	0.0597267	0.20861	-1.07001	0.198701	0.306516	-1.16615	0	0	0	0	0	0	0.176353	-0.728811	0
CUST_10824_PI424980000	AAEL013560-RA	AAEL013560	mRpL50		mitochondrial ribosomal protein, L50 [Source:VB Community Annotation;Acc:AAEL013560]	0.719313	0.890066	0.0302441	0.0236132	0.151594	-1.37136	0.0081224	0.0582943	-1.50465	0	0	0	0	0	0	0.00681412	-0.948588	0
CUST_10825_PI424980000	AAEL002540-RA	AAEL002540	0		0	0.968043	0.989077	0.01092	0.0609675	0.210115	-1.14788	0.336752	0.449003	-1.08482	0	0	0	0	0	0	0.25032	-0.740594	0
CUST_10826_PI424980000	AAEL013935-RA	AAEL013935	0		0	0.146253	0.513952	-1.18771	0.354572	0.513126	-1.07918	0.182932	0.28879	-1.10632	0	0	0	0	0	0	0.15658	-1.1244	0
CUST_1083_PI424980000	AAEL007546-RA	AAEL007546	0		actin-related protein 2/3 complex subunit 1A [Source:VB External Description;Acc:AAEL007546]	0.311372	0.631105	-1.3007	0.512791	0.648074	1.23883	0.267625	0.378606	1.46546	0	0	0	0	0	0	0.389837	0.467863	0
CUST_10830_PI424980000	AAEL011686-RA	AAEL011686	0		starch branching enzyme ii [Source:VB External Description;Acc:AAEL011686]	0.900743	0.962562	1.17634	0.117017	0.275959	1.11818	0.66589	0.745578	1.10368	0	0	0	0	0	0	0.504315	1.13273	0
CUST_10831_PI424980000	AAEL000185-RA	AAEL000185	0		eukaryotic translation initiation factor [Source:VB External Description;Acc:AAEL000185]	0.457608	0.753958	-1.18514	0.235979	0.399631	-1.05812	0.239852	0.349665	-1.06574	0	0	0	0	0	0	0.293388	-1.103	0
CUST_10833_PI424980000	AAEL007769-RA	AAEL007769	0		0	0.100416	0.474818	1.15865	0.0150917	0.133547	2.53619	0.032508	0.103346	2.4153	0	0	1	0	1	0	0.00296103	2.03671	0
CUST_10835_PI424980000	AAEL000270-RA	AAEL000270	0		26S proteasome regulatory subunit 7, psd7 [Source:VB External Description;Acc:AAEL000270]	0.0747275	0.413247	1.23378	0.0993769	0.256756	1.11463	0.116495	0.213591	-1.18296	0	0	0	0	0	0	0.0284817	0.388483	0
CUST_10837_PI424980000	AAEL011664-RA	AAEL011664	0		0	0.180901	0.566186	-1.20933	0.136287	0.297213	1.29755	0.297691	0.40985	1.19803	0	0	0	0	0	0	0.132041	0.428751	0
CUST_1084_PI424980000	AAEL009459-RA	AAEL009459	0		0	0.717516	0.870761	-1.94342	0.0776428	0.232001	-1.97207	0.69464	0.768774	-1.10462	0	0	0	0	0	0	0.369166	-1.67337	0
CUST_10840_PI424980000	AAEL013805-RA	AAEL013805	0		0	0.17802	0.530562	1.57866	0.0344651	0.172039	1.3756	0.02711	0.0950277	2.10531	0	0	0	0	1	0	0.00791075	1.68652	0
CUST_10841_PI424980000	AAEL007825-RA	AAEL007825	0		0	0.110753	0.449877	-1.35589	0.559533	0.686498	-1.09455	0.00573455	0.0519599	-1.37129	0	0	0	0	0	0	0.0143864	-1.27391	0
CUST_10843_PI424980000	AAEL006514-RA	AAEL006514	0		sodium-dependent phosphate transporter [Source:VB External Description;Acc:AAEL006514]	0.481275	0.781463	1.07628	0.0176817	0.140906	-1.50013	0.0899462	0.180617	-1.39513	0	0	0	0	0	0	0.02596	-0.606327	0
CUST_10844_PI424980000	AAEL013632-RA	AAEL013632	0		phosphatidylserine receptor [Source:VB External Description;Acc:AAEL013632]	0.0800279	0.435219	-1.57633	0.239637	0.402415	-1.27128	0.0673514	0.152427	-1.25314	0	0	0	0	0	0	0.0384591	-1.36692	0
CUST_10845_PI424980000	AAEL006792-RA	AAEL006792	0		0	0.160162	0.498001	-1.45393	0.514983	0.64976	-1.2278	0.0424737	0.117438	-1.50062	0	0	0	0	0	0	0.0793075	-1.39411	0
CUST_10846_PI424980000	AAEL007281-RA	AAEL007281	0		stretchin-mlck [Source:VB External Description;Acc:AAEL007281]	0.0529733	0.409629	12.5761	0.00382614	0.0864002	4.44765	0.0318936	0.10247	2.18583	0	0	1	0	1	0	0.000545207	6.40318	0
CUST_10849_PI424980000	AAEL012932-RA	AAEL012932	0		0	0.786115	0.907862	-0.0554086	0.00140294	0.0710919	-1.61562	0.0148109	0.0719421	-1.14934	0	0	0	0	0	0	0.00118862	-0.940123	0
CUST_10850_PI424980000	AAEL012932-RB	AAEL012932	0		0	0.795577	0.908891	-0.0749829	0.00479742	0.0930331	-1.61848	0.0134502	0.0691647	-1.21984	0	0	0	0	0	0	0.00306248	-0.971101	0
CUST_10851_PI424980000	AAEL000402-RA	AAEL000402	crebA		cyclic-AMP response element binding protein A [Source:VB Community Annotation;Acc:AAEL000402]	0.345815	0.645456	1.32301	0.675486	0.779449	1.13122	0.00336105	0.0445505	1.30541	0	0	0	0	0	0	0.0264652	1.25321	0
CUST_10852_PI424980000	AAEL005862-RA	#N/A	#N/A		#N/A	0.131274	0.530596	1.18961	0.0171619	0.139846	1.34032	0.437672	0.544823	1.06367	0	0	0	0	0	0	0.0314325	1.19786	0
CUST_10858_PI424980000	AAEL010311-RA	AAEL010311	0		0	0.234198	0.557844	-1.2027	0.247643	0.410796	-1.16595	0.133366	0.233687	-1.13794	0	0	0	0	0	0	0.136765	-1.16886	0
CUST_10859_PI424980000	AAEL007138-RA	AAEL007138	0		sugar transporter [Source:VB External Description;Acc:AAEL007138]	0.0642432	0.506249	-1.78259	0.144517	0.306794	2.53187	0.185552	0.29169	2.38008	0	0	0	0	0	0	0.0475694	1.04312	0
CUST_1086_PI424980000	AAEL010204-RA	AAEL010204	0		dihydropyrimidine dehydrogenase [Source:VB External Description;Acc:AAEL010204]	0.835712	0.938622	1.13716	0.01109	0.122086	1.7299	0.00282323	0.0436477	1.44822	0	0	0	0	0	0	0.00175869	1.43843	0
CUST_10860_PI424980000	AAEL012505-RA	#N/A	#N/A		#N/A	0.0643894	0.405125	-1.2704	0.00268984	0.0801881	-3.46179	0.000339645	0.0244686	-3.29449	0	0	0	1	0	1	9.19079e-06	-2.67556	0
CUST_10862_PI424980000	AAEL014367-RA	AAEL014367	0		0	0.0488924	0.41255	1.49908	0.0818425	0.238298	1.95918	0.0102329	0.0630768	2.04127	0	0	0	0	1	0	0.00254447	1.83318	0
CUST_10863_PI424980000	AAEL009741-RA	AAEL009741	0		0	0.0414944	0.39043	1.57039	0.176347	0.339691	1.46568	0.000474229	0.0268475	1.55597	0	0	0	0	0	0	0.0003213	1.53068	0
CUST_10864_PI424980000	AAEL001473-RA	AAEL001473	0		dynamin-associated protein [Source:VB External Description;Acc:AAEL001473]	0.122602	0.484056	-2.07126	0.123939	0.284304	-1.37307	0.00738743	0.056009	-1.52521	0	0	0	0	0	0	0.00577565	-1.65652	0
CUST_10865_PI424980000	AAEL013614-RA	AAEL013614	0		clathrin heavy chain [Source:VB External Description;Acc:AAEL013614]	0.425236	0.698305	1.10169	0.529637	0.661653	1.05428	0.168253	0.272439	1.12308	0	0	0	0	0	0	0.364886	1.09302	0
CUST_10866_PI424980000	AAEL013614-RB	AAEL013614	0		clathrin heavy chain [Source:VB External Description;Acc:AAEL013614]	0.378588	0.666615	1.11834	0.416852	0.567894	1.0903	0.169252	0.273624	1.13295	0	0	0	0	0	0	0.298749	1.11386	0
CUST_10867_PI424980000	AAEL013614-RC	AAEL013614	0		clathrin heavy chain [Source:VB External Description;Acc:AAEL013614]	0.225654	0.552147	-1.7312	0.91142	0.941857	1.06764	0.586385	0.676053	-1.31498	0	0	0	0	0	0	0.645506	-0.659515	0
CUST_10868_PI424980000	AAEL008801-RA	AAEL008801	0		0	0.794739	0.91336	-1.31101	0.46159	0.605526	-1.24679	0.0471574	0.123866	-1.46871	0	0	0	0	0	0	0.229858	-1.34217	0
CUST_1087_PI424980000	AAEL005711-RA	AAEL005711	0		protein serine/threonine kinase, putative [Source:VB External Description;Acc:AAEL005711]	0.387841	0.672969	-1.42258	0.128103	0.287771	2.70054	0.0408474	0.115151	3.72086	0	0	0	0	1	0	0.0536179	1.66627	0
CUST_10870_PI424980000	AAEL006848-RA	AAEL006848	0		0	0.112201	0.469174	-1.31133	0.0341984	0.171943	1.25403	0.708691	0.780536	-1.01828	0	0	0	0	0	0	0.0662315	-0.358524	0
CUST_10873_PI424980000	AAEL012300-RA	AAEL012300	0		0	0.000393167	0.299444	10.1947	0.00736652	0.105247	9.11415	0.033524	0.104707	3.82743	1	0	1	0	1	0	1.43234e-05	7.7121	0
CUST_10874_PI424980000	AAEL010023-RA	AAEL010023	0		0	0.265073	0.70802	1.15717	0.00282012	0.0801881	1.60457	0.045892	0.122183	1.35445	0	0	0	0	0	0	0.00219975	1.37206	0
CUST_10875_PI424980000	AAEL001356-RA	AAEL001356	0		RNA-binding protein [Source:VB External Description;Acc:AAEL001356]	0.223233	0.555244	-1.48032	0.594721	0.714512	-1.04947	0.655721	0.736735	-1.0518	0	0	0	0	0	0	0.558976	-1.19386	0
CUST_10879_PI424980000	AAEL015081-RA	AAEL015081	0		tRNA (5-methylaminomethyl-2-thiouridylate)-methyltransferase [Source:VB External Description;Acc:AAEL015081]	0.827118	0.926382	-0.122332	0.057334	0.204802	-1.27444	0.000363198	0.0244815	-1.39939	0	0	0	0	0	0	0.00124236	-0.932056	0
CUST_10880_PI424980000	AAEL015081-RB	AAEL015081	0		tRNA (5-methylaminomethyl-2-thiouridylate)-methyltransferase [Source:VB External Description;Acc:AAEL015081]	0.693615	0.858828	-1.17978	0.14463	0.306794	-1.20135	0.000837952	0.0296091	-1.24842	0	0	0	0	0	0	0.00457406	-1.20985	0
CUST_10881_PI424980000	AAEL015081-RC	AAEL015081	0		tRNA (5-methylaminomethyl-2-thiouridylate)-methyltransferase [Source:VB External Description;Acc:AAEL015081]	0.804907	0.913375	-1.13355	0.0382946	0.177263	-1.27677	0.00060161	0.0292201	-1.35704	0	0	0	0	0	0	0.00132124	-1.25578	0
CUST_10882_PI424980000	AAEL015055-RA	AAEL015055	0		0	0.596437	0.802962	1.05428	0.0519339	0.198031	1.47713	0.0435766	0.119265	1.61509	0	0	0	0	0	0	0.0397371	1.38216	0
CUST_10884_PI424980000	AAEL010300-RA	AAEL010300	0		0	0.172465	0.508226	-1.12496	0.00936052	0.114832	-1.42636	0.0496579	0.127546	-1.41089	0	0	0	0	0	0	0.00440167	-1.32074	0
CUST_10888_PI424980000	AAEL005464-RA	AAEL005464	0		0	0.0118249	0.408659	1.38603	0.130467	0.290107	1.2659	0.0877252	0.177803	1.33491	0	0	0	0	0	0	0.00671032	1.32895	0
CUST_10889_PI424980000	AAEL011036-RA	AAEL011036	0		0	0.0628658	0.445191	1.53996	0.0141963	0.130036	2.51088	0.00879769	0.060086	2.2709	0	0	1	0	1	0	0.000642594	2.10725	0
CUST_10890_PI424980000	AAEL001561-RA	AAEL001561	0		0	0.0315064	0.44064	7.70752	0.198733	0.362588	6.4181	0.297033	0.409226	1.90738	1	0	0	0	0	0	0.0503125	5.34433	0
CUST_10891_PI424980000	AAEL001561-RB	AAEL001561	0		0	0.00636783	0.446546	8.60994	0.197345	0.361462	6.54342	0.344508	0.457023	1.7977	1	0	0	0	0	0	0.0167703	5.65035	0
CUST_10892_PI424980000	AAEL001561-RC	AAEL001561	0		0	0.0312369	0.447131	9.37032	0.207661	0.370958	6.70658	0.340695	0.453328	1.82772	1	0	0	0	0	0	0.0570397	5.96821	0
CUST_10893_PI424980000	AAEL001561-RD	AAEL001561	0		0	0.0186926	0.457523	9.00491	0.196339	0.360766	6.7435	0.318908	0.431497	1.87341	1	0	0	0	0	0	0.0357381	5.87394	0
CUST_10894_PI424980000	AAEL002789-RA	AAEL002789	0		26S proteasome non-ATPase regulatory subunit [Source:VB External Description;Acc:AAEL002789]	0.0175317	0.38754	1.20042	0.0489302	0.194028	1.32525	0.142975	0.2444	1.14583	0	0	0	0	0	0	0.00620131	1.22383	0
CUST_10896_PI424980000	AAEL013230-RA	AAEL013230	0		coatomer delta subunit [Source:VB External Description;Acc:AAEL013230]	0.180316	0.515262	1.20548	0.836281	0.891274	-1.01512	0.557674	0.650761	-1.03687	0	0	0	0	0	0	0.550032	-0.28217	0
CUST_109_PI424980000	AAEL006811-RA	AAEL006811	CYP9J8	P450	cytochrome P450 [Source:VB Community Annotation;Acc:AAEL006811]	0.526766	0.768262	-1.69255	0.315189	0.475447	1.98674	0.605701	0.693262	1.31473	0	0	0	0	0	0	0.596847	0.536308	0
CUST_10901_PI424980000	AAEL005309-RA	AAEL005309	0		0	0.00027497	0.299444	-1.55606	0.606932	0.723705	1.10827	0.104496	0.199051	-1.22174	0	0	0	0	0	0	0.00125532	-0.556508	0
CUST_10902_PI424980000	AAEL003183-RA	AAEL003183	0		oxidoreductase [Source:VB External Description;Acc:AAEL003183]	0.024068	0.49851	1.21344	0.0521309	0.198031	4.02332	0.038205	0.111527	3.60115	0	0	0	0	1	0	0.00289547	2.94597	0
CUST_10903_PI424980000	AAEL002284-RA	AAEL002284	Med18		mediator of RNA polymerase II transcription subunit 18 (Med18) [Source:VB Community Annotation;Acc:AAEL002284]	0.306625	0.616645	-1.76554	0.0131088	0.12586	2.44211	0.415704	0.524318	-1.35677	0	0	1	0	0	0	0.0465156	-0.226736	0
CUST_10904_PI424980000	AAEL012261-RA	AAEL012261	0		Probable cytosolic Fe-S cluster assembly factor AAEL012261 [Source:VB External Description;Acc:AAEL012261]	0.796451	0.923805	-1.05423	0.359341	0.516844	1.11492	0.610882	0.697751	1.06518	0	0	0	0	0	0	0.745586	0.375288	0
CUST_10906_PI424980000	AAEL013503-RA	AAEL013503	0		0	0.876068	0.951296	-0.0173843	0.160221	0.322746	1.1972	0.5411	0.636858	1.0805	0	0	0	0	0	0	0.52405	0.753438	0
CUST_10907_PI424980000	AAEL005493-RA	AAEL005493	0		septin [Source:VB External Description;Acc:AAEL005493]	0.998961	0.999633	0.0010694	0.975798	0.984979	-1.00278	0.748376	0.811453	1.02364	0	0	0	0	0	0	0.995865	0.0073115	0
CUST_10908_PI424980000	AAEL005204-RA	AAEL005204	0		0	0.0557725	0.405116	-2.0421	0.0117902	0.12374	-2.89617	0.00737228	0.056009	-2.78368	0	0	0	1	0	1	0.000427133	-2.57398	0
CUST_10909_PI424980000	AAEL010901-RA	AAEL010901	0		mannose binding lectin, putative [Source:VB External Description;Acc:AAEL010901]	0.986407	0.995046	-1.00726	0.227047	0.390981	-1.08724	0.789607	0.84446	1.01048	0	0	0	0	0	0	0.74862	-0.36134	0
CUST_1091_PI424980000	AAEL006829-RA	AAEL006829	0		microsomal glutathione s-transferase [Source:VB External Description;Acc:AAEL006829]	0.982929	0.994435	-1.04478	0.0061178	0.10215	1.43015	0.959407	0.970797	1.00831	0	0	0	0	0	0	0.112174	0.46456	0
CUST_10910_PI424980000	AAEL010901-RB	AAEL010901	0		mannose binding lectin, putative [Source:VB External Description;Acc:AAEL010901]	0.858552	0.945735	1.03412	0.107915	0.266197	-1.09329	0.899381	0.927978	1.00332	0	0	0	0	0	0	0.547675	0.314716	0
CUST_10912_PI424980000	AAEL014001-RA	AAEL014001	0		yellow protein precursor, putative [Source:VB External Description;Acc:AAEL014001]	0.351088	0.656287	1.54154	0.667857	0.773744	1.23036	0.859487	0.898283	-1.1002	0	0	0	0	0	0	0.782888	0.557232	0
CUST_10913_PI424980000	AAEL008718-RA	AAEL008718	0		0	0.908984	0.964345	-0.0150169	0.0510012	0.197502	1.19738	0.0928474	0.184364	1.14615	0	0	0	0	0	0	0.0916359	0.776169	0
CUST_10914_PI424980000	AAEL002646-RA	AAEL002646	0		cytohesin 1, 2, 3, 4 (guanine nucleotide-exchange protein) [Source:VB External Description;Acc:AAEL002646]	0.797092	0.91276	-1.05894	0.563623	0.689921	1.09522	0.854618	0.89452	1.01137	0	0	0	0	0	0	0.927391	0.349219	0
CUST_10915_PI424980000	AAEL002670-RA	AAEL002670	0		AMP dependent ligase [Source:VB External Description;Acc:AAEL002670]	0.263347	0.580966	1.39283	0.00072061	0.0595626	7.69896	0.0862481	0.175881	2.43178	0	0	1	0	0	0	0.00119061	3.84119	0
CUST_10916_PI424980000	AAEL001033-RA	AAEL001033	0		methyl-cpg binding protein, mbd [Source:VB External Description;Acc:AAEL001033]	0.0389246	0.386375	-1.2668	0.35461	0.513126	1.13043	0.271866	0.382908	1.16127	0	0	0	0	0	0	0.0832441	0.341635	0
CUST_1092_PI424980000	AAEL007357-RA	AAEL007357	0		0	0.023147	0.34653	-2.6829	0.00950865	0.114904	-1.81877	0.0150308	0.0725786	-1.98394	0	1	0	0	0	0	0.000308459	-2.16187	0
CUST_10920_PI424980000	AAEL013393-RA	AAEL013393	0		0	0.954455	0.983637	-0.0109126	0.655865	0.764065	1.04129	0.714599	0.78572	-1.04432	0	0	0	0	0	0	0.951936	-0.00464543	0
CUST_10921_PI424980000	AAEL010282-RA	AAEL010282	0		0	0.439455	0.740492	-1.15626	0.470568	0.613551	1.12966	0.0922056	0.183418	1.31458	0	0	0	0	0	0	0.244058	0.429324	0
CUST_10925_PI424980000	AAEL004291-RA	AAEL004291	0		translin [Source:VB External Description;Acc:AAEL004291]	0.248389	0.772491	0.0766136	0.0153491	0.133596	-1.74827	0.0243998	0.0899102	-1.56091	0	0	0	0	0	0	0.00496442	-1.07752	0
CUST_10926_PI424980000	AAEL015640-RA	AAEL015640	0		transcription factor IIIA, putative [Source:VB External Description;Acc:AAEL015640]	0.489549	0.750059	-2.75749	0.41207	0.563433	-1.14626	0.313213	0.425871	1.17631	0	0	0	0	0	0	0.478632	-0.909144	0
CUST_10929_PI424980000	AAEL007151-RA	AAEL007151	0		paramyosin, putative [Source:VB External Description;Acc:AAEL007151]	0.277791	0.755853	1.2584	0.00346638	0.0854174	-1.31085	0.312272	0.425171	-1.12492	0	0	0	0	0	0	0.0126264	-0.392456	0
CUST_1093_PI424980000	AAEL013071-RA	AAEL013071	0		ribophorin [Source:VB External Description;Acc:AAEL013071]	0.00363245	0.415731	1.24078	0.0127608	0.12579	-1.16007	0.0100919	0.0627624	-1.09607	0	0	0	0	0	0	5.69738e-05	-0.338455	0
CUST_10930_PI424980000	AAEL007151-RB	AAEL007151	0		paramyosin, putative [Source:VB External Description;Acc:AAEL007151]	0.839671	0.93292	-0.0345358	0.836565	0.891369	1.03882	0.147911	0.249461	-1.1148	0	0	0	0	0	0	0.605517	-0.0368401	0
CUST_10931_PI424980000	AAEL007151-RC	AAEL007151	0		paramyosin, putative [Source:VB External Description;Acc:AAEL007151]	0.730994	0.901653	0.0318796	0.596741	0.715872	1.09899	0.212955	0.321836	-1.08813	0	0	0	0	0	0	0.575914	0.0142467	0
CUST_10933_PI424980000	AAEL007151-RE	AAEL007151	0		paramyosin, putative [Source:VB External Description;Acc:AAEL007151]	0.691086	0.859032	-0.0376495	0.718155	0.809015	1.06847	0.185897	0.291985	-1.11727	0	0	0	0	0	0	0.574124	-0.0288157	0
CUST_10934_PI424980000	AAEL011968-RA	AAEL011968	0		0	0.189669	0.521904	-1.20119	0.680775	0.783514	-1.01655	0.608316	0.695218	1.0201	0	0	0	0	0	0	0.532562	-0.399214	0
CUST_10935_PI424980000	AAEL007227-RA	AAEL007227	0		0	0.289189	0.601321	-1.40494	0.0655131	0.217314	-1.08349	0.181487	0.287247	-1.06846	0	0	0	0	0	0	0.0782674	-1.18563	0
CUST_10936_PI424980000	AAEL010392-RA	AAEL010392	0		0	0.00233724	0.324073	2.51541	0.720438	0.811044	-1.09951	0.773124	0.831019	1.04918	1	0	0	0	0	0	0.0386838	0.821691	0
CUST_10938_PI424980000	AAEL004271-RA	AAEL004271	0		0	0.277786	0.590799	1.39676	0.0272963	0.159569	2.16916	0.0106897	0.0639331	2.10383	0	0	1	0	1	0	0.00444119	1.88992	0
CUST_10939_PI424980000	AAEL014030-RA	AAEL014030	0		0	0.466105	0.724079	-1.67223	0.725211	0.814629	-1.03563	0.346298	0.458788	-1.09209	0	0	0	0	0	0	0.637471	-1.26665	0
CUST_10941_PI424980000	AAEL013717-RA	AAEL013717	0		sphingomyelin phosphodiesterase [Source:VB External Description;Acc:AAEL013717]	0.242963	0.783878	-1.41852	0.486687	0.62711	-1.73256	0.118423	0.216253	-1.47339	0	0	0	0	0	0	0.201343	-1.54149	0
CUST_10946_PI424980000	AAEL011813-RA	AAEL011813	0		0	0.683416	0.859346	-1.25221	0.352194	0.510644	-1.108	0.350197	0.462724	-1.09582	0	0	0	0	0	0	0.550633	-1.15201	0
CUST_10947_PI424980000	AAEL002710-RA	AAEL002710	0		0	0.350514	0.752818	-1.12356	0.0971884	0.25436	1.55083	0.000163628	0.0204687	1.39771	0	0	0	0	0	0	0.000480885	0.608327	0
CUST_10949_PI424980000	AAEL003088-RA	AAEL003088	0		0	0.0295903	0.378456	-1.46683	0.335771	0.495016	-1.4083	0.0522557	0.131211	-1.47827	0	0	0	0	0	0	0.0192954	-1.45113	0
CUST_1095_PI424980000	AAEL003483-RA	AAEL003483	0		0	0.149566	0.523054	1.92231	0.164134	0.326597	1.59228	0.320603	0.433198	1.38424	0	0	0	0	0	0	0.138362	1.63294	0
CUST_10951_PI424980000	AAEL005303-RA	AAEL005303	0		beta-tubulin cofactor d [Source:VB External Description;Acc:AAEL005303]	0.00678615	0.343178	-1.57998	0.377585	0.533273	1.13998	0.210325	0.318973	1.22334	0	0	0	0	0	0	0.0198571	0.261114	0
CUST_10952_PI424980000	AAEL005081-RA	#N/A	#N/A		#N/A	0.0574457	0.398734	-1.28931	0.811287	0.873947	1.04395	0.462996	0.568054	-1.05078	0	0	0	0	0	0	0.263118	-0.432047	0
CUST_10954_PI424980000	AAEL002913-RA	AAEL002913	0		peroxisomal membrane protein 70 abcd3 [Source:VB External Description;Acc:AAEL002913]	0.11126	0.455821	2.46981	0.0507957	0.197161	1.38723	0.028263	0.0971027	1.78703	0	0	0	0	0	0	0.0076596	1.88136	0
CUST_10955_PI424980000	AAEL014831-RA	AAEL014831	0		RNA polymerase II subunit Rpb10, putative [Source:VB External Description;Acc:AAEL014831]	0.198849	0.653581	-0.047375	0.0182916	0.140906	-1.23911	0.0124046	0.066603	-1.33034	0	0	0	0	0	0	0.00275533	-0.872273	0
CUST_10956_PI424980000	AAEL003733-RA	AAEL003733	0		0	0.0740115	0.41247	1.2547	0.0644515	0.21568	-1.42448	0.0758295	0.163068	-1.20121	0	0	0	0	0	0	0.0145862	-0.456995	0
CUST_10957_PI424980000	AAEL015009-RA	AAEL015009	0		0	0.621362	0.859191	0.138316	0.452577	0.598121	1.16296	0.415786	0.524318	1.10965	0	0	0	0	0	0	0.637166	0.803641	0
CUST_10959_PI424980000	AAEL015658-RA	AAEL015658	0		0	0.0537284	0.399365	-1.31496	0.480898	0.622513	-1.22039	0.00365509	0.0456787	-1.42248	0	0	0	0	0	0	0.00502526	-1.31928	0
CUST_1096_PI424980000	AAEL001294-RA	AAEL001294	0		0	0.24421	0.564624	2.17693	0.616457	0.732197	1.13187	0.0350116	0.107074	1.7361	0	0	0	0	0	0	0.105435	1.68163	0
CUST_10960_PI424980000	AAEL011659-RA	AAEL011659	0		0	0.24282	0.565835	-1.22663	0.314195	0.474373	-1.30802	0.0047144	0.049375	-1.41188	0	0	0	0	0	0	0.0145219	-1.31551	0
CUST_10963_PI424980000	AAEL005086-RA	AAEL005086	0		0	0.259665	0.577265	-1.04024	0.460787	0.604787	1.05713	0.134167	0.234693	1.23347	0	0	0	0	0	0	0.219414	0.416786	0
CUST_10966_PI424980000	AAEL012469-RA	AAEL012469	0		0	0.000731299	0.299444	-1.99828	8.18431e-06	0.0142301	-1.6451	0.0116956	0.0655663	-1.91229	0	0	0	0	0	0	2.08428e-08	-1.85189	0
CUST_10967_PI424980000	AAEL003227-RA	AAEL003227	0		protease m1 zinc metalloprotease [Source:VB External Description;Acc:AAEL003227]	0.000589634	0.299444	-2.11319	0.0210998	0.147901	-2.56566	0.128732	0.228106	-1.47437	0	1	0	1	0	0	0.000165576	-2.05108	0
CUST_10968_PI424980000	AAEL008052-RA	AAEL008052	0		0	0.429916	0.701719	-1.09899	0.398727	0.552227	-1.16042	0.0361	0.108276	-1.18895	0	0	0	0	0	0	0.117665	-1.14945	0
CUST_10969_PI424980000	AAEL009470-RA	AAEL009470	0		0	0.00343345	0.311809	1.69568	0.131491	0.291355	1.41274	0.0253254	0.0917841	1.4798	0	0	0	0	0	0	0.00088175	1.52941	0
CUST_1097_PI424980000	AAEL010165-RA	AAEL010165	0		0	0.274696	0.59684	1.1467	0.210866	0.374418	1.29775	0.0222561	0.0864591	1.5511	0	0	0	0	0	0	0.0384043	1.33185	0
CUST_10970_PI424980000	AAEL011776-RA	AAEL011776	0		soluble nsf attachment protein (snap) [Source:VB External Description;Acc:AAEL011776]	0.892458	0.957621	0.0250279	0.991031	0.995219	-1.00289	0.725874	0.794527	1.04672	0	0	0	0	0	0	0.989557	0.0229552	0
CUST_10974_PI424980000	AAEL004066-RA	AAEL004066	0		0	0.0409242	0.379595	1.3715	0.0623128	0.211935	1.45227	0.0544595	0.134212	1.71884	0	0	0	0	0	0	0.00685029	1.5142	0
CUST_10975_PI424980000	AAEL009739-RA	AAEL009739	0		cbl-d [Source:VB External Description;Acc:AAEL009739]	0.0289927	0.390675	1.29233	0.708748	0.802974	1.05981	0.576528	0.667298	1.07925	0	0	0	0	0	0	0.180941	1.1438	0
CUST_10976_PI424980000	AAEL014153-RA	AAEL014153	0		0	0.707237	0.868636	-1.10511	0.15732	0.319633	1.2405	0.210954	0.31983	1.2513	0	0	0	0	0	0	0.276742	0.462228	0
CUST_10977_PI424980000	AAEL008109-RA	AAEL008109	0		Protein mab-21-like [Source:VB External Description;Acc:AAEL008109]	0.347184	0.643866	1.23872	0.187182	0.35078	1.38387	0.068291	0.153578	1.39519	0	0	0	0	0	0	0.0936085	1.33926	0
CUST_10978_PI424980000	AAEL002317-RA	AAEL002317	InR		Insulin-like receptor Precursor (MIR)(EC 2.7.10.1) [Source:VB Community Annotation;Acc:AAEL002317]	0.93312	0.975475	-0.0018612	0.308289	0.468946	1.32849	0.0403443	0.114763	1.52133	0	0	0	0	0	0	0.17856	0.949319	0
CUST_10979_PI424980000	AAEL012741-RA	AAEL012741	0		0	0.0416859	0.379185	-1.652	0.0210473	0.147698	-1.50082	0.871042	0.907048	-1.02753	0	0	0	0	0	0	0.0259294	-1.39345	0
CUST_10980_PI424980000	AAEL000464-RA	AAEL000464	0		0	0.104262	0.442438	1.5984	0.500971	0.638578	1.18038	0.00807248	0.0581356	1.40602	0	0	0	0	0	0	0.0164308	1.39493	0
CUST_10982_PI424980000	AAEL008641-RA	AAEL008641	0		GTP-binding protein (o) alpha subunit, gnao [Source:VB External Description;Acc:AAEL008641]	0.784066	0.916731	-1.03505	0.178652	0.342171	1.37696	0.0803915	0.168768	1.3908	0	0	0	0	0	0	0.175111	0.577567	0
CUST_10983_PI424980000	AAEL011983-RA	AAEL011983	0		scaffold protein salvador (shar-pei) [Source:VB External Description;Acc:AAEL011983]	0.0685028	0.412863	1.50325	0.119941	0.279047	1.3808	0.838966	0.883607	-1.02102	0	0	0	0	0	0	0.126584	0.621007	0
CUST_10986_PI424980000	AAEL013204-RA	AAEL013204	0		0	0.368667	0.660231	-1.48376	0.188055	0.351827	-2.32553	0.010168	0.0628588	-2.71781	0	0	0	0	0	1	0.0243855	-2.1757	0
CUST_10988_PI424980000	AAEL005902-RA	AAEL005902	0		0	0.742514	0.905529	-1.10291	0.350896	0.509201	1.18227	0.181177	0.286933	1.21435	0	0	0	0	0	0	0.411364	0.43124	0
CUST_10989_PI424980000	AAEL005902-RB	AAEL005902	0		0	0.058879	0.39809	-1.32594	0.313663	0.473733	-1.50271	0.0410946	0.11527	-1.58741	0	0	0	0	0	0	0.025793	-1.47202	0
CUST_1099_PI424980000	AAEL010694-RA	AAEL010694	0		5-formyltetrahydrofolate cyclo-ligase [Source:VB External Description;Acc:AAEL010694]	0.299139	0.608851	1.32245	0.236207	0.399649	-1.64119	0.143494	0.24491	-1.58243	0	0	0	0	0	0	0.16356	-0.633721	0
CUST_10990_PI424980000	AAEL007537-RA	AAEL007537	0		0	0.164861	0.502546	1.1247	0.820706	0.879677	1.02853	0.340249	0.452819	-1.12983	0	0	0	0	0	0	0.405874	0.341132	0
CUST_10991_PI424980000	AAEL004617-RA	AAEL004617	0		0	0.154395	0.494268	-1.38604	0.315819	0.4759	-1.27051	0.00852666	0.0590708	-1.50136	0	0	0	0	0	0	0.016253	-1.38597	0
CUST_10992_PI424980000	AAEL010069-RA	AAEL010069	0		esr1 protein [Source:VB External Description;Acc:AAEL010069]	0.0787112	0.452816	-1.42307	0.0420877	0.182779	-1.51308	0.000237875	0.0228894	-1.71857	0	0	0	0	0	0	8.9683e-05	-1.55158	0
CUST_10994_PI424980000	AAEL015161-RA	AAEL015161	0		0	0.024939	0.349356	1.27922	0.0226164	0.15073	1.49142	0.919004	0.942666	-1.01935	0	0	0	0	0	0	0.0192714	0.583761	0
CUST_10995_PI424980000	AAEL014630-RA	AAEL014630	0	P450	cytochrome C1 heme lyase [Source:VB External Description;Acc:AAEL014630]	0.0673885	0.441415	1.72717	0.121423	0.280827	1.26472	0.849336	0.890767	1.03012	0	0	0	0	0	0	0.127283	1.34067	0
CUST_10996_PI424980000	AAEL011580-RA	AAEL011580	0		0	0.464538	0.723426	-1.58973	0.698007	0.794112	-1.0705	0.123295	0.221953	-1.46172	0	0	0	0	0	0	0.375867	-1.37398	0
CUST_10997_PI424980000	AAEL001835-RA	AAEL001835	0		sodium/solute symporter [Source:VB External Description;Acc:AAEL001835]	0.00417207	0.356102	-1.24042	0.291707	0.453387	-1.38166	0.673079	0.751078	-1.11217	0	0	0	0	0	0	0.02733	-1.24475	0
CUST_10998_PI424980000	AAEL015575-RA	AAEL015575	0		mitochondrial import inner membrane translocase subunit tim17 [Source:VB External Description;Acc:AAEL015575]	0.0114004	0.34617	-1.5588	0.0715347	0.225462	-1.15718	0.00720323	0.0555327	-1.28504	0	0	0	0	0	0	0.00050276	-1.33367	0
CUST_10999_PI424980000	AAEL015575-RB	AAEL015575	0		mitochondrial import inner membrane translocase subunit tim17 [Source:VB External Description;Acc:AAEL015575]	0.0633757	0.409122	-1.46753	0.00477676	0.0930331	-1.30933	0.00134123	0.0344868	-1.54754	0	0	0	0	0	0	5.03518e-05	-1.44147	0
CUST_11_PI424980000	AAEL014413-RA	AAEL014413	CYP304C1	P450	cytochrome P450 [Source:VB Community Annotation;Acc:AAEL014413]	0.679442	0.873512	0.0785209	0.745113	0.829604	1.07479	0.367413	0.479568	-1.25049	0	0	0	0	0	0	0.761974	-0.0323923	0
CUST_11_PI424980003	AAEL002380-RA	AAEL002380	Gr1		gustatory receptor (Gr1) [Source:VB Community Annotation;Acc:AAEL002380]	0.152972	0.49911	1.81898	0.447506	0.593926	1.15317	0.0190789	0.0811645	1.15022	0	0	0	0	0	0	0.0387774	1.37412	0
CUST_110_PI424980000	AAEL006793-RA	AAEL006793	CYP9J9	P450	cytochrome P450 (CYP9J9) [Source:VB Community Annotation;Acc:AAEL006793]	0.853128	0.942805	-1.11949	0.100791	0.258554	3.11089	0.104645	0.199224	3.09755	0	0	0	0	0	0	0.151225	1.69632	0
CUST_1100_PI424980000	AAEL004221-RA	AAEL004221	0		glycogen synthase [Source:VB External Description;Acc:AAEL004221]	0.675408	0.849388	-1.14719	0.795968	0.86395	-1.05423	0.0522481	0.131211	-1.26333	0	0	0	0	0	0	0.307666	-1.15492	0
CUST_11001_PI424980000	AAEL011780-RA	AAEL011780	0		DNA mismatch repair protein muts [Source:VB External Description;Acc:AAEL011780]	0.0163676	0.337403	-2.54812	0.00210792	0.078658	-3.61084	0.000508755	0.0272416	-4.37568	0	1	0	1	0	1	3.12989e-06	-3.51155	0
CUST_11003_PI424980000	AAEL000126-RA	AAEL000126	0		molybdopterin cofactor synthesis protein a [Source:VB External Description;Acc:AAEL000126]	0.868503	0.949526	-0.0091517	0.184759	0.348317	1.11171	0.00675931	0.05397	1.31754	0	0	0	0	0	0	0.0337614	0.806701	0
CUST_11004_PI424980000	AAEL008429-RA	AAEL008429	0		RP58 protein, putative [Source:VB External Description;Acc:AAEL008429]	0.0386931	0.368513	-1.61607	0.816791	0.877439	-1.05963	0.0359281	0.10808	-1.43041	0	0	0	0	0	0	0.0349383	-1.3687	0
CUST_11005_PI424980000	AAEL002603-RA	AAEL002603	0		triacylglycerol lipase, putative [Source:VB External Description;Acc:AAEL002603]	0.23705	0.686431	-1.15336	0.23084	0.394943	-1.30655	0.534445	0.631036	1.10327	0	0	0	0	0	0	0.314962	-0.452214	0
CUST_11006_PI424980000	AAEL002219-RA	AAEL002219	0		zinc finger protein, putative [Source:VB External Description;Acc:AAEL002219]	0.744959	0.890972	1.03569	0.493752	0.632977	1.11761	0.0356302	0.107907	1.07032	0	0	0	0	0	0	0.193041	1.07454	0
CUST_11007_PI424980000	AAEL006018-RA	AAEL006018	0		merlin/moesin/ezrin/radixin [Source:VB External Description;Acc:AAEL006018]	0.00658053	0.37155	1.47688	0.0236015	0.151594	1.54814	0.00957443	0.0616919	1.75406	0	0	0	0	0	0	0.000155318	1.59303	0
CUST_11008_PI424980000	AAEL006018-RB	AAEL006018	0		merlin/moesin/ezrin/radixin [Source:VB External Description;Acc:AAEL006018]	0.0317747	0.376083	1.46634	0.00758731	0.105697	1.59879	0.00825407	0.0585275	1.74632	0	0	0	0	0	0	0.000199574	1.60382	0
CUST_11011_PI424980000	AAEL011702-RA	AAEL011702	0		0	0.939501	0.978282	-0.0273762	0.113932	0.273053	1.49466	0.0217298	0.085316	1.78809	0	0	0	0	0	0	0.0591894	1.08513	0
CUST_11013_PI424980000	AAEL010141-RA	AAEL010141	0		0	0.211545	0.546695	-1.32389	0.0974831	0.254639	-1.33617	0.0226694	0.0871483	-1.42202	0	0	0	0	0	0	0.0177965	-1.36069	0
CUST_11015_PI424980000	AAEL000083-RA	AAEL000083	0		0	0.0826046	0.612043	-2.02822	0.348271	0.506485	1.27478	0.0797311	0.167735	1.31568	0	0	0	0	0	0	0.0585964	0.187412	0
CUST_11016_PI424980000	AAEL004700-RA	AAEL004700	0		cdkl1/4 [Source:VB External Description;Acc:AAEL004700]	0.273777	0.601633	-1.41337	0.477332	0.619646	1.34966	0.502389	0.602167	1.13127	0	0	0	0	0	0	0.487919	0.355855	0
CUST_11017_PI424980000	AAEL013305-RA	AAEL013305	0		bifunctional dihydrofolate reductase-thymidylate synthase [Source:VB External Description;Acc:AAEL013305]	0.825516	0.93309	1.16901	0.128729	0.288403	-1.41884	0.0607042	0.142659	-1.66836	0	0	0	0	0	0	0.121033	-0.639396	0
CUST_11023_PI424980000	AAEL006395-RA	AAEL006395	0		0	0.851479	0.940653	-1.07485	0.601328	0.719561	-1.08428	0.777011	0.834387	-1.03601	0	0	0	0	0	0	0.933523	-1.06505	0
CUST_11026_PI424980000	AAEL002142-RA	AAEL002142	0		0	0.806795	0.923877	-1.15591	0.00597313	0.102018	-1.4432	0.00491386	0.0499257	-1.76584	0	0	0	0	0	0	0.00161906	-1.45498	0
CUST_11027_PI424980000	AAEL005056-RA	AAEL005056	0		electron transfer flavoprotein beta-subunit [Source:VB External Description;Acc:AAEL005056]	0.792107	0.90807	-1.06411	0.468967	0.612097	-1.05011	0.232543	0.341808	-1.19562	0	0	0	0	0	0	0.556971	-1.10328	0
CUST_11029_PI424980000	AAEL014949-RA	AAEL014949	0		0	0.664067	0.843354	-1.08266	0.121022	0.280292	-1.33944	0.0320101	0.102691	-1.63247	0	0	0	0	0	0	0.0636468	-1.35153	0
CUST_11030_PI424980000	AAEL001763-RA	AAEL001763	0		0	0.031341	0.362057	1.46525	0.037662	0.176316	1.34065	0.0135268	0.0692728	1.41214	0	0	0	0	0	0	0.00116622	1.40601	0
CUST_11031_PI424980000	AAEL002621-RA	AAEL002621	0		0	0.841486	0.935565	0.0342628	0.466386	0.609992	1.39049	0.15483	0.256873	2.23309	0	0	0	0	0	0	0.469274	1.21928	0
CUST_11038_PI424980000	AAEL010935-RA	AAEL010935	0		gamma glutamyl transpeptidases [Source:VB External Description;Acc:AAEL010935]	0.0137965	0.32884	2.80524	0.00246074	0.0801881	3.67225	0.00733898	0.056009	4.75274	1	0	1	0	1	0	3.28397e-05	3.74341	0
CUST_11039_PI424980000	AAEL010240-RA	AAEL010240	0		0	0.11362	0.453312	-1.35378	0.209521	0.373156	-1.77166	0.0797792	0.167765	-2.27985	0	0	0	0	0	0	0.0510882	-1.80177	0
CUST_1104_PI424980000	AAEL003193-RA	AAEL003193	0		inorganic pyrophosphatase [Source:VB External Description;Acc:AAEL003193]	0.00593477	0.315487	-1.98967	0.0376101	0.176196	-1.65105	0.0165055	0.0757618	-1.57364	0	0	0	0	0	0	0.00033813	-1.73812	0
CUST_11040_PI424980000	AAEL000634-RA	AAEL000634	0		ceramide glucosyltransferase [Source:VB External Description;Acc:AAEL000634]	0.166837	0.503934	-1.23829	0.340329	0.498893	-1.24344	0.0292218	0.0984411	-1.50281	0	0	0	0	0	0	0.046276	-1.32818	0
CUST_11041_PI424980000	AAEL014042-RA	AAEL014042	0		protein phosphatase pp2a regulatory subunit b [Source:VB External Description;Acc:AAEL014042]	0.251463	0.609925	1.10946	0.0979885	0.255063	1.4009	0.0710049	0.157131	1.39145	0	0	0	0	0	0	0.0481126	1.3006	0
CUST_11042_PI424980000	AAEL014042-RB	AAEL014042	0		protein phosphatase pp2a regulatory subunit b [Source:VB External Description;Acc:AAEL014042]	0.0937533	0.573857	1.18016	0.0407872	0.180801	1.46731	0.0446764	0.120849	1.4204	0	0	0	0	0	0	0.00808084	1.35596	0
CUST_11043_PI424980000	AAEL000110-RA	#N/A	#N/A		#N/A	0.481735	0.759907	-1.27332	0.564489	0.690722	-1.15677	0.0169077	0.0765842	-1.64121	0	0	0	0	0	0	0.0959377	-1.3571	0
CUST_11044_PI424980000	AAEL006890-RA	AAEL006890	0		0	0.422145	0.711039	-1.09888	0.356896	0.51509	-1.75471	0.0050149	0.0500514	-2.18132	0	0	0	0	0	1	0.0257055	-1.67831	0
CUST_11046_PI424980000	AAEL003881-RA	AAEL003881	0		ubiquitin, putative [Source:VB External Description;Acc:AAEL003881]	0.197477	0.539714	-4.85106	6.42951e-05	0.0251898	-235.115	0.0137017	0.069662	-8.48864	0	0	0	1	0	1	2.39535e-05	-82.8182	0
CUST_11050_PI424980000	AAEL011787-RA	AAEL011787	0		0	0.185086	0.519077	-1.46588	0.363788	0.521158	-1.20021	0.0702571	0.156238	1.27783	0	0	0	0	0	0	0.0978506	-0.462754	0
CUST_11052_PI424980000	AAEL011787-RC	AAEL011787	0		0	0.536668	0.767697	-1.21985	0.698353	0.794112	-1.06723	0.0101088	0.0627932	1.63565	0	0	0	0	0	0	0.0838054	-0.217144	0
CUST_11053_PI424980000	AAEL004493-RA	AAEL004493	0		ribosome biogenesis protein tsr1 (20S rRNA accumulation protein 1) [Source:VB External Description;Acc:AAEL004493]	0.47477	0.73227	-1.13997	0.160332	0.322823	-1.51057	0.0270561	0.0950277	-1.63663	0	0	0	0	0	0	0.0541947	-1.42906	0
CUST_11059_PI424980000	AAEL004981-RA	AAEL004981	0		cation-transporting ATPase [Source:VB External Description;Acc:AAEL004981]	0.837987	0.93467	1.0539	0.210361	0.373945	1.17732	0.865638	0.902928	1.0132	0	0	0	0	0	0	0.709124	1.08147	0
CUST_11060_PI424980000	AAEL013408-RA	AAEL013408	0		suppressin [Source:VB External Description;Acc:AAEL013408]	0.280649	0.598479	-1.45067	0.42781	0.577051	-1.63698	0.00370032	0.0457246	-2.04646	0	0	0	0	0	1	0.0171095	-1.71137	0
CUST_11061_PI424980000	AAEL013408-RB	AAEL013408	0		suppressin [Source:VB External Description;Acc:AAEL013408]	0.544299	0.780314	-1.04522	0.888926	0.927104	1.01506	0.914737	0.939574	1.00714	0	0	0	0	0	0	0.950379	0.32566	0
CUST_11062_PI424980000	AAEL008648-RA	#N/A	#N/A		#N/A	0.2887	0.606047	-1.33089	0.337047	0.495783	-1.2477	0.0132264	0.0686755	-1.46671	0	0	0	0	0	0	0.0383565	-1.34843	0
CUST_11063_PI424980000	AAEL008420-RA	AAEL008420	0		0	0.297842	0.621027	1.17879	0.752389	0.834331	1.06911	0.283445	0.395254	-1.06195	0	0	0	0	0	0	0.479903	0.395316	0
CUST_11064_PI424980000	AAEL010505-RA	AAEL010505	0		ribulose-5-phosphate-3-epimerase [Source:VB External Description;Acc:AAEL010505]	0.184949	0.519596	-1.43998	0.152702	0.31493	-1.42856	0.0156177	0.0738127	-1.65742	0	0	0	0	0	0	0.0170141	-1.50865	0
CUST_11066_PI424980000	AAEL014035-RA	AAEL014035	0		suppressor of actin (sac) [Source:VB External Description;Acc:AAEL014035]	0.0147619	0.362437	1.44611	0.000591617	0.0547327	1.93843	0.000682397	0.0292201	1.55707	0	0	0	0	0	0	1.18756e-06	1.6472	0
CUST_11067_PI424980000	AAEL000146-RA	AAEL000146	0		nitrilase, putative [Source:VB External Description;Acc:AAEL000146]	0.0966397	0.434431	-1.78366	0.0760417	0.230728	-1.45774	0.661449	0.741751	-1.1503	0	0	0	0	0	0	0.0997071	-1.4639	0
CUST_11069_PI424980000	AAEL010519-RA	AAEL010519	0		succinate dehydrogenase, putative [Source:VB External Description;Acc:AAEL010519]	0.000305675	0.299444	5.90803	0.0118997	0.123836	15.3412	0.0393458	0.113312	8.71901	1	0	1	0	1	0	2.01714e-05	9.98941	0
CUST_1107_PI424980000	AAEL012234-RA	AAEL012234	0		cytoplasmic dynein intermediate chain, (dhic) [Source:VB External Description;Acc:AAEL012234]	0.430689	0.800882	-0.00555265	0.0774235	0.232001	1.12688	0.3163	0.429133	1.03262	0	0	0	0	0	0	0.167824	0.717982	0
CUST_11070_PI424980000	AAEL004089-RA	AAEL004089	0		0	0.1165	0.472913	2.04204	0.100556	0.258207	1.61569	0.0290869	0.0982989	1.67973	0	0	0	0	0	0	0.0139227	1.77916	0
CUST_11071_PI424980000	AAEL014335-RA	AAEL014335	0		0	0.208838	0.538603	1.22851	0.0670854	0.219686	1.93155	0.0660644	0.150518	2.02318	0	0	0	0	0	0	0.0299706	1.72775	0
CUST_11073_PI424980000	AAEL013424-RA	AAEL013424	0		0	0.844715	0.934103	1.09264	0.0127048	0.12579	4.06587	0.002797	0.0436477	3.74536	0	0	1	0	1	0	0.00197023	2.96796	0
CUST_11074_PI424980000	AAEL005433-RA	AAEL005433	0		0	0.554323	0.827514	-0.183729	0.254306	0.417931	-1.51551	0.000664349	0.0292201	-2.45267	0	0	0	0	0	1	0.00499139	-1.38397	0
CUST_11076_PI424980000	AAEL005529-RA	AAEL005529	0		0	0.263902	0.584198	-1.34637	0.356123	0.514609	1.14663	0.457176	0.563129	1.07428	0	0	0	0	0	0	0.391001	0.291516	0
CUST_11077_PI424980000	AAEL007680-RA	AAEL007680	0		0	0.00510248	0.315487	1.55263	0.139088	0.300113	1.44995	0.285217	0.396672	1.25525	0	0	0	0	0	0	0.00924524	1.41928	0
CUST_11078_PI424980000	AAEL000799-RA	AAEL000799	0		0	0.239064	0.593077	-1.24876	0.498337	0.636428	1.03283	0.129149	0.228641	1.20194	0	0	0	0	0	0	0.213661	0.328671	0
CUST_11079_PI424980000	AAEL014844-RA	AAEL014844	0		0	0.120222	0.547358	-1.37679	0.35383	0.512574	1.38543	0.300769	0.412834	1.4213	0	0	0	0	0	0	0.190099	0.476645	0
CUST_1108_PI424980000	AAEL011177-RA	AAEL011177	0		0	0.00961454	0.328583	2.16362	0.256724	0.41992	1.28691	0.195365	0.302593	1.22148	1	0	0	0	0	0	0.0182277	1.55734	0
CUST_11081_PI424980000	AAEL000642-RA	AAEL000642	0		alpha-amylase [Source:VB External Description;Acc:AAEL000642]	0.315533	0.635124	1.18569	0.0266718	0.157828	-2.19286	0.162776	0.266149	-1.31869	0	0	0	1	0	0	0.0401749	-0.775286	0
CUST_11082_PI424980000	AAEL015485-RA	AAEL015485	0		seven in absentia, putative [Source:VB External Description;Acc:AAEL015485]	0.0892289	0.473999	-1.37573	0.270981	0.433055	1.26671	0.189165	0.295461	1.54831	0	0	0	0	0	0	0.0955916	0.479763	0
CUST_11084_PI424980000	AAEL006176-RA	AAEL006176	OBP27		odorant binding protein OBP27 [Source:VB Community Annotation;Acc:AAEL006176]	0.326502	0.628668	-1.75895	0.0127611	0.12579	-10.8887	0.4312	0.539053	-1.53957	0	0	0	1	0	0	0.049056	-4.72906	0
CUST_11087_PI424980000	AAEL012009-RA	AAEL012009	0		0	0.0913405	0.450817	1.25854	0.13254	0.292394	1.25381	0.42226	0.530546	1.09286	0	0	0	0	0	0	0.103237	1.20174	0
CUST_1109_PI424980000	AAEL007926-RA	AAEL007926	0		retinoid-inducible serine carboxypeptidase (serine carboxypeptidase [Source:VB External Description;Acc:AAEL007926]	0.433963	0.721652	-1.73775	0.00664652	0.103631	-3.67787	0.00393492	0.0468532	-2.35432	0	0	0	1	0	1	0.000876313	-2.58998	0
CUST_11092_PI424980000	AAEL009998-RA	AAEL009998	0		0	0.169538	0.50408	-2.25764	0.458946	0.603391	-1.39739	0.00272607	0.0435124	-2.01048	0	0	0	0	0	1	0.00959398	-1.8885	0
CUST_11094_PI424980000	AAEL008416-RA	AAEL008416	0		pre-mRNA processing factor [Source:VB External Description;Acc:AAEL008416]	0.857482	0.944437	-1.07897	0.165983	0.328578	-1.29087	0.0370812	0.11003	-1.31127	0	0	0	0	0	0	0.10553	-1.22704	0
CUST_11095_PI424980000	AAEL012661-RA	AAEL012661	0		Eukaryotic translation initiation factor 3 subunit G (eIF3g)(Eukaryotic translation initiation factor 3 subunit 4)(Eukaryotic translation initiation factor 3 RNA-binding subunit)(eIF-3 RNA-binding subunit) [Source:VB External Description;Acc:AAEL012661]	0.00598562	0.315487	1.12012	0.396976	0.550673	-1.20642	0.353213	0.465291	-1.12745	0	0	0	0	0	0	0.0278367	-0.404583	0
CUST_11097_PI424980000	AAEL002415-RB	AAEL002415	0		pinch [Source:VB External Description;Acc:AAEL002415]	0.39129	0.679423	-1.23306	0.696217	0.793262	1.05115	0.680672	0.757052	-1.07905	0	0	0	0	0	0	0.761158	-0.42032	0
CUST_11098_PI424980000	AAEL002415-RC	AAEL002415	0		pinch [Source:VB External Description;Acc:AAEL002415]	0.68551	0.8545	1.07594	0.0760301	0.230728	1.43911	0.15362	0.255778	1.32265	0	0	0	0	0	0	0.139954	1.27924	0
CUST_11099_PI424980000	AAEL003527-RA	AAEL003527	0		0	0.157257	0.507134	1.37202	0.035136	0.17216	1.66293	0.0394514	0.113387	1.53883	0	0	0	0	0	0	0.00980333	1.5246	0
CUST_111_PI424980000	AAEL001312-RA	AAEL001312	CYP9M6	P450	cytochrome P450 (CYP9M6) [Source:VB Community Annotation;Acc:AAEL001312]	0.0315359	0.362911	4.04984	0.0151732	0.133547	5.47698	0.00676414	0.05397	4.72456	1	0	1	0	1	0	0.000302749	4.75046	0
CUST_1110_PI424980000	AAEL006509-RA	AAEL006509	0		0	0.0671603	0.422694	1.37665	0.223789	0.387306	1.08022	0.401006	0.51065	1.02082	0	0	0	0	0	0	0.115569	1.15923	0
CUST_11100_PI424980000	AAEL000044-RB	AAEL000044	0		ornithine decarboxylase [Source:VB External Description;Acc:AAEL000044]	0.793525	0.914868	1.46639	0.0131635	0.12586	3.30171	0.354551	0.4665	1.54843	0	0	1	0	0	0	0.0824767	2.10551	0
CUST_11101_PI424980000	AAEL010479-RA	AAEL010479	0		sugar transporter [Source:VB External Description;Acc:AAEL010479]	0.0556791	0.393465	-1.96084	0.207034	0.370322	1.41613	0.211415	0.320236	1.3191	0	0	0	0	0	0	0.0612166	0.258131	0
CUST_11103_PI424980000	AAEL012455-RA	AAEL012455	0		alcohol dehydrogenase [Source:VB External Description;Acc:AAEL012455]	0.834548	0.928985	1.11138	0.0384475	0.177584	-1.98561	0.0133902	0.0689401	-1.55187	0	0	0	0	0	0	0.0166717	-0.8087	0
CUST_11104_PI424980000	AAEL012455-RB	AAEL012455	0		alcohol dehydrogenase [Source:VB External Description;Acc:AAEL012455]	0.56489	0.784961	1.20716	0.0241309	0.152658	-1.93756	0.0247401	0.0905052	-1.48872	0	0	0	0	0	0	0.0138108	-0.739707	0
CUST_11105_PI424980000	AAEL004538-RA	AAEL004538	0		n-acetylgalactosaminyltransferase [Source:VB External Description;Acc:AAEL004538]	0.000404771	0.310939	1.51329	0.0714002	0.225282	1.55032	0.036926	0.109798	1.45718	0	0	0	0	0	0	0.000116631	1.50693	0
CUST_11106_PI424980000	AAEL015258-RA	AAEL015258	0		0	0.162885	0.703084	1.07604	0.618031	0.733462	1.08702	0.162969	0.26626	1.23322	0	0	0	0	0	0	0.222408	1.13209	0
CUST_11109_PI424980000	AAEL008845-RA	#N/A	#N/A		#N/A	0.455681	0.831268	-0.12571	0.638679	0.750547	1.04143	0.857969	0.89718	1.03886	0	0	0	0	0	0	0.83651	0.65153	0
CUST_1111_PI424980000	AAEL013533-RA	AAEL013533	0		0	0.649869	0.835356	-1.06511	0.483793	0.624736	-1.18047	0.0886892	0.179138	-1.37072	0	0	0	0	0	0	0.306357	-1.20543	0
CUST_11110_PI424980000	AAEL007262-RA	AAEL007262	0		0	0.0222124	0.343992	6.27801	0.00281551	0.0801881	11.4045	0.00519826	0.0504016	11.4927	1	0	1	0	1	0	4.14587e-05	9.72506	0
CUST_11111_PI424980000	AAEL009044-RA	AAEL009044	0		amine oxidase [Source:VB External Description;Acc:AAEL009044]	0.992249	0.997657	1.04771	0.0363735	0.174912	-2.0486	0.322445	0.435279	-1.26576	0	0	0	1	0	0	0.178874	-0.755548	0
CUST_11112_PI424980000	AAEL000824-RA	AAEL000824	0		0	0.393869	0.677943	1.20224	0.307734	0.468557	1.29361	0.0720777	0.158346	1.34803	0	0	0	0	0	0	0.148302	1.28129	0
CUST_11113_PI424980000	AAEL000824-RB	AAEL000824	0		0	0.165853	0.503842	1.15599	0.316315	0.476362	1.27367	0.10006	0.193674	1.41866	0	0	0	0	0	0	0.105139	1.28277	0
CUST_11114_PI424980000	AAEL009882-RB	AAEL009882	0		retinoblastoma-binding protein 4 (rbbp4) [Source:VB External Description;Acc:AAEL009882]	0.207624	0.778543	1.12969	0.206944	0.370322	-1.27457	0.00636657	0.0535105	-1.71971	0	0	0	0	0	0	0.0117235	-0.621528	0
CUST_11115_PI424980000	AAEL013126-RA	AAEL013126	0		0	0.781075	0.902929	1.77969	0.177027	0.340504	5.47942	0.328699	0.441392	2.27846	0	0	0	0	0	0	0.403082	3.17919	0
CUST_11117_PI424980000	AAEL007676-RA	AAEL007676	0		0	0.00898689	0.327006	-1.71182	0.0777095	0.232001	1.48769	0.582787	0.673059	-1.10643	0	0	0	0	0	0	0.0159865	-0.443517	0
CUST_11118_PI424980000	AAEL013034-RA	AAEL013034	0		diacylglycerol kinase, alpha, beta, gamma [Source:VB External Description;Acc:AAEL013034]	0.0239043	0.349337	1.36919	0.0287504	0.161625	2.12576	0.0141014	0.0703514	2.60322	0	0	1	0	1	0	0.000767352	2.03273	0
CUST_11119_PI424980000	AAEL009335-RA	AAEL009335	0		adhesion regulating molecule 1 (110 kda cell membrane glycoprotein) [Source:VB External Description;Acc:AAEL009335]	0.161209	0.498035	-1.3306	0.0361086	0.174405	-3.63715	0.0797757	0.167765	-2.25422	0	0	0	1	0	0	0.0177049	-2.40732	0
CUST_1112_PI424980000	AAEL010833-RA	#N/A	#N/A		#N/A	0.373937	0.664152	1.50535	0.0557193	0.202477	2.00522	0.00446742	0.0491179	1.93292	0	0	0	0	0	0	0.00496682	1.81449	0
CUST_11123_PI424980000	AAEL003663-RA	AAEL003663	0		0	0.718218	0.872574	-1.22249	0.104581	0.262532	-2.64688	0.151456	0.253256	-2.01057	0	0	0	0	0	0	0.176268	-1.95998	0
CUST_11124_PI424980000	AAEL004801-RA	AAEL004801	0		0	0.929009	0.972474	-1.03832	0.307267	0.468048	1.37549	0.731271	0.798857	-1.30485	0	0	0	0	0	0	0.791941	-0.322559	0
CUST_11125_PI424980000	AAEL011226-RA	#N/A	#N/A		#N/A	0.333804	0.635538	-1.19326	0.148392	0.310389	1.29256	0.0105186	0.0636449	1.48804	0	0	0	0	0	0	0.019348	0.529111	0
CUST_11126_PI424980000	AAEL000407-RA	AAEL000407	0		0	0.857604	0.947804	1.08829	0.0176624	0.140906	-1.18752	0.0698954	0.155712	-1.18085	0	0	0	0	0	0	0.0331559	-0.426693	0
CUST_1113_PI424980000	AAEL003049-RA	AAEL003049	0		pupal cuticle protein 78E, putative [Source:VB External Description;Acc:AAEL003049]	0.00765758	0.43678	4.13224	0.0227782	0.15073	3.29756	0.0471324	0.123865	2.05513	1	0	1	0	1	0	0.000668023	3.16164	0
CUST_11130_PI424980000	AAEL013224-RA	AAEL013224	0		0	0.634395	0.825917	1.45577	0.0649506	0.216495	2.16634	0.10047	0.194134	2.16381	0	0	0	0	0	0	0.0891763	1.92864	0
CUST_11131_PI424980000	AAEL013199-RA	AAEL013199	0		DNA-J, putative [Source:VB External Description;Acc:AAEL013199]	0.849183	0.940276	-0.045868	0.465664	0.609459	1.19319	0.0631407	0.146384	1.49511	0	0	0	0	0	0	0.287102	0.880812	0
CUST_11132_PI424980000	AAEL002761-RA	AAEL002761	0		tropomyosin invertebrate [Source:VB External Description;Acc:AAEL002761]	0.788933	0.90685	0.114177	0.149145	0.311189	1.76683	0.00604837	0.0528514	2.33152	0	0	0	0	1	0	0.0245629	1.40418	0
CUST_11133_PI424980000	AAEL002761-RB	AAEL002761	0		tropomyosin invertebrate [Source:VB External Description;Acc:AAEL002761]	0.63814	0.82813	-1.1313	0.115929	0.275389	-1.1018	0.0205453	0.0836228	1.11839	0	0	0	0	0	0	0.0433834	-0.37157	0
CUST_11134_PI424980000	AAEL002761-RC	AAEL002761	0		tropomyosin invertebrate [Source:VB External Description;Acc:AAEL002761]	0.0669689	0.439372	1.58424	0.891886	0.928822	-1.03091	0.458924	0.564586	1.21148	0	0	0	0	0	0	0.303311	0.588269	0
CUST_11135_PI424980000	AAEL002761-RD	AAEL002761	0		tropomyosin invertebrate [Source:VB External Description;Acc:AAEL002761]	0.625575	0.833596	-0.0505669	0.0318445	0.167227	-1.14397	0.0819392	0.170439	1.11619	0	0	0	0	0	0	0.0457238	-0.0261165	0
CUST_11136_PI424980000	AAEL002761-RE	AAEL002761	0		tropomyosin invertebrate [Source:VB External Description;Acc:AAEL002761]	0.811117	0.921333	0.0490014	0.0734471	0.227397	1.89873	0.0071764	0.055499	2.34908	0	0	0	0	1	0	0.0166081	1.43227	0
CUST_11137_PI424980000	AAEL002761-RF	AAEL002761	0		tropomyosin invertebrate [Source:VB External Description;Acc:AAEL002761]	0.0239605	0.347139	1.72358	0.133646	0.293501	2.02737	0.0365103	0.108971	1.772	0	0	0	0	0	0	0.00596755	1.84098	0
CUST_11138_PI424980000	AAEL002761-RG	AAEL002761	0		tropomyosin invertebrate [Source:VB External Description;Acc:AAEL002761]	0.0729587	0.448153	1.61106	0.879918	0.92121	-1.03072	0.433566	0.541605	1.22355	0	0	0	0	0	0	0.306036	0.601296	0
CUST_11139_PI424980000	AAEL002761-RH	AAEL002761	0		tropomyosin invertebrate [Source:VB External Description;Acc:AAEL002761]	0.105832	0.487717	1.6198	0.967405	0.979843	1.0073	0.500117	0.599976	1.17324	0	0	0	0	0	0	0.429503	1.26678	0
CUST_1114_PI424980000	AAEL014436-RA	AAEL014436	0		0	0.0344732	0.366114	1.52645	0.107435	0.265739	-1.54376	0.781353	0.838058	-1.11146	0	0	0	0	0	0	0.0692443	-0.376258	0
CUST_11141_PI424980000	AAEL002137-RB	AAEL002137	0		transcriptional adaptor 2 (ada2) [Source:VB External Description;Acc:AAEL002137]	0.0343058	0.362461	1.41858	0.789234	0.859	-1.05844	0.380467	0.491586	-1.09751	0	0	0	0	0	0	0.165264	-0.245791	0
CUST_11142_PI424980000	AAEL002137-RC	AAEL002137	0		transcriptional adaptor 2 (ada2) [Source:VB External Description;Acc:AAEL002137]	0.421918	0.722444	1.31254	0.754564	0.835724	-1.04512	0.424975	0.533277	-1.08868	0	0	0	0	0	0	0.676599	-0.273755	0
CUST_11144_PI424980000	AAEL010162-RA	AAEL010162	0		0	0.00339984	0.31365	-1.35407	0.208749	0.372242	1.20042	0.00282715	0.0436477	1.92777	0	0	0	0	0	0	0.000200998	0.591372	0
CUST_11145_PI424980000	AAEL004391-RA	AAEL004391	0		0	0.852026	0.941306	-1.10398	0.068958	0.222204	2.02637	0.000238623	0.0228894	2.19412	0	0	0	0	1	0	0.00104611	1.03884	0
CUST_11146_PI424980000	AAEL002352-RA	AAEL002352	0		0	0.0482776	0.598838	-1.23744	0.811245	0.873947	-1.02438	0.0506161	0.128878	1.07683	0	0	0	0	0	0	0.0527098	-0.394996	0
CUST_11147_PI424980000	AAEL007501-RA	AAEL007501	0		nikI, nikkomycin biosynthesis protein P6, putative [Source:VB External Description;Acc:AAEL007501]	0.0226881	0.361274	-4.1091	0.00713216	0.105051	-3.45218	0.00313075	0.0443148	-2.6026	0	1	0	1	0	1	6.10739e-05	-3.38796	0
CUST_11148_PI424980000	AAEL009477-RA	AAEL009477	0		0	0.325978	0.641493	-1.3792	0.120911	0.280098	-1.34715	0.0345714	0.106446	-1.28524	0	0	0	0	0	0	0.0400165	-1.3372	0
CUST_11149_PI424980000	AAEL009477-RB	AAEL009477	0		0	0.476829	0.765126	-1.43163	0.123041	0.283018	-1.30633	0.10087	0.194615	-1.20645	0	0	0	0	0	0	0.11414	-1.3148	0
CUST_1115_PI424980000	AAEL012062-RA	AAEL012062	0		Na+/K+ ATPase alpha subunit [Source:VB External Description;Acc:AAEL012062]	0.00251203	0.43836	-1.41119	0.555178	0.68265	-1.05573	0.0500515	0.128218	1.28253	0	0	0	0	0	0	0.00393414	-0.394797	0
CUST_11152_PI424980000	AAEL012449-RA	AAEL012449	0		myosin x [Source:VB External Description;Acc:AAEL012449]	0.391828	0.679585	-1.44745	0.500572	0.638231	-1.34683	0.084448	0.173773	-1.4781	0	0	0	0	0	0	0.223737	-1.42413	0
CUST_11153_PI424980000	AAEL011111-RA	AAEL011111	0		0	0.0285688	0.400024	-1.35521	0.347067	0.505098	-1.13444	0.065282	0.149329	-1.37076	0	0	0	0	0	0	0.0228496	-1.2868	0
CUST_11154_PI424980000	AAEL005938-RA	AAEL005938	0		0	0.503645	0.749008	-1.11742	0.798986	0.86569	1.19925	0.439605	0.546207	-1.39886	0	0	0	0	0	0	0.748707	-0.439007	0
CUST_11155_PI424980000	AAEL007035-RA	#N/A	#N/A		#N/A	0.0137894	0.329896	1.48646	0.251155	0.415189	1.34893	0.00895534	0.0602052	1.5076	0	0	0	0	0	0	0.00202416	1.44766	0
CUST_11157_PI424980000	AAEL000322-RA	AAEL000322	0		0	0.269003	0.58674	-1.23115	0.0343213	0.171953	-1.52537	0.0315182	0.101954	-1.65288	0	0	0	0	0	0	0.0123061	-1.4698	0
CUST_11158_PI424980000	AAEL010794-RA	AAEL010794	0		prenylated rab acceptor [Source:VB External Description;Acc:AAEL010794]	0.377759	0.667081	-1.07514	0.116032	0.27544	-1.14687	0.0688724	0.154294	-1.10755	0	0	0	0	0	0	0.0713641	-1.10985	0
CUST_11159_PI424980000	AAEL010661-RA	AAEL010661	0		phospholipid scramblase 1, [Source:VB External Description;Acc:AAEL010661]	0.53726	0.846456	-1.12604	0.878376	0.920073	1.01333	0.0292777	0.0984411	1.27343	0	0	0	0	0	0	0.199639	0.386908	0
CUST_11161_PI424980000	AAEL012735-RA	AAEL012735	0		0	0.605173	0.854132	-0.0784273	0.0198379	0.144021	-1.45646	0.138671	0.23963	-1.36272	0	0	0	0	0	0	0.0463906	-0.965869	0
CUST_11162_PI424980000	AAEL010412-RA	AAEL010412	0		0	0.0438825	0.37756	-1.38589	0.0523433	0.198031	-1.32291	0.0701431	0.156089	-1.51883	0	0	0	0	0	0	0.00771251	-1.40921	0
CUST_11163_PI424980000	AAEL007852-RA	AAEL007852	0		0	0.0210338	0.371133	1.99078	0.186479	0.350046	1.3558	0.0556883	0.136163	1.32406	0	0	0	0	0	0	0.00981913	1.55688	0
CUST_11165_PI424980000	AAEL011291-RA	AAEL011291	0		protease m1 zinc metalloprotease [Source:VB External Description;Acc:AAEL011291]	0.0866284	0.424388	-1.40041	0.00547697	0.0986247	1.69467	0.00763299	0.0572713	1.71309	0	0	0	0	0	0	0.000333226	0.669117	0
CUST_11168_PI424980000	AAEL000154-RA	AAEL000154	0		0	0.000161522	0.299444	-1.54895	0.013205	0.12586	-1.86585	0.025803	0.0927607	-1.93694	0	0	0	0	0	0	8.66343e-06	-1.78391	0
CUST_11169_PI424980000	AAEL010970-RA	AAEL010970	0		0	0.17721	0.513281	-1.36682	0.0425519	0.183452	-2.13958	0.561165	0.653536	-1.60081	0	0	0	1	0	0	0.0905523	-1.7024	0
CUST_1117_PI424980000	AAEL012994-RA	AAEL012994	0		glucose-6-phosphate isomerase [Source:VB External Description;Acc:AAEL012994]	0.581442	0.803344	1.26002	0.237101	0.400173	-1.50515	0.50686	0.606505	-1.25432	0	0	0	0	0	0	0.503217	-0.499816	0
CUST_11170_PI424980000	AAEL007368-RA	AAEL007368	0		0	0.134644	0.474532	-1.36425	0.666478	0.772768	-1.08725	0.032301	0.103054	-1.29647	0	0	0	0	0	0	0.0693255	-1.24932	0
CUST_11171_PI424980000	AAEL011630-RA	AAEL011630	0		0	0.0047606	0.308938	-2.09953	0.112671	0.271746	-1.79544	0.0111987	0.0645398	-2.3327	0	1	0	0	0	1	0.000512343	-2.07589	0
CUST_11172_PI424980000	AAEL010611-RA	AAEL010611	0		0	0.00249497	0.309353	2.58843	0.173214	0.336498	1.74024	0.130466	0.229993	1.51034	1	0	0	0	0	0	0.00330629	1.94633	0
CUST_11173_PI424980000	AAEL010611-RB	AAEL010611	0		0	0.00348061	0.308938	2.51162	0.126539	0.28652	1.79605	0.0994242	0.192856	1.50381	1	0	0	0	0	0	0.0026886	1.93716	0
CUST_11174_PI424980000	AAEL005172-RA	AAEL005172	0		0	0.49015	0.739528	-1.02786	0.0868833	0.243428	-1.44546	0.200003	0.308001	-1.29366	0	0	0	0	0	0	0.145828	-1.25566	0
CUST_11176_PI424980000	AAEL006833-RA	AAEL006833	0		succinyl-CoA synthetase small subunit, putative [Source:VB External Description;Acc:AAEL006833]	0.977109	0.991666	-0.0349957	0.60843	0.725139	-1.15464	0.479074	0.580992	-1.15487	0	0	0	0	0	0	0.867138	-0.781502	0
CUST_11177_PI424980000	AAEL006833-RB	AAEL006833	0		succinyl-CoA synthetase small subunit, putative [Source:VB External Description;Acc:AAEL006833]	0.970244	0.989261	-0.0214372	0.492085	0.631562	-1.20232	0.355379	0.467528	-1.19599	0	0	0	0	0	0	0.737605	-0.806584	0
CUST_11178_PI424980000	AAEL006833-RC	AAEL006833	0		succinyl-CoA synthetase small subunit, putative [Source:VB External Description;Acc:AAEL006833]	0.978204	0.993196	1.07395	0.628912	0.742357	-1.12301	0.437868	0.544886	-1.18891	0	0	0	0	0	0	0.854424	-0.412655	0
CUST_1118_PI424980000	AAEL001708-RA	AAEL001708	0		0	0.64923	0.834813	1.29337	0.123694	0.284	1.33772	0.0102565	0.0631569	1.46839	0	0	0	0	0	0	0.0274436	1.36649	0
CUST_11180_PI424980000	AAEL009113-RA	AAEL009113	0		0	0.223626	0.558691	-1.25639	0.64524	0.75544	-1.06067	0.467494	0.571744	-1.16467	0	0	0	0	0	0	0.494536	-1.16058	0
CUST_11181_PI424980000	AAEL009303-RA	AAEL009303	0		regulator of chromosome condensation [Source:VB External Description;Acc:AAEL009303]	0.247343	0.583621	-1.54285	0.0216453	0.148495	-1.26663	0.223042	0.331901	-1.2212	0	0	0	0	0	0	0.0362764	-1.34356	0
CUST_11183_PI424980000	AAEL011832-RA	AAEL011832	0		0	0.0104174	0.327006	-1.38855	0.06732	0.22005	-1.67776	0.0167233	0.0763182	-1.63351	0	0	0	0	0	0	0.000900768	-1.56661	0
CUST_11184_PI424980000	AAEL000433-RA	AAEL000433	0		glypican [Source:VB External Description;Acc:AAEL000433]	0.0187084	0.40124	-1.78726	0.163705	0.326249	-1.76515	0.0563128	0.136784	-1.80668	0	0	0	0	0	0	0.00814199	-1.78636	0
CUST_11187_PI424980000	AAEL013289-RA	AAEL013289	0		tRNA-specific adenosine-34 deaminase subunit Tad2p/ADAT2, putative [Source:VB External Description;Acc:AAEL013289]	0.345911	0.746408	1.12718	0.613854	0.729793	-1.09536	0.258189	0.36864	-1.24273	0	0	0	0	0	0	0.445122	-0.40364	0
CUST_11189_PI424980000	AAEL002841-RA	AAEL002841	0		3-hydroxyacyl-coa dehyrogenase [Source:VB External Description;Acc:AAEL002841]	0.837695	0.93399	-1.13291	0.191797	0.355202	-1.46137	0.20498	0.313392	-1.35227	0	0	0	0	0	0	0.337188	-1.31551	0
CUST_1119_PI424980000	AAEL005187-RA	AAEL005187	0		laminin gamma 1 chain [Source:VB External Description;Acc:AAEL005187]	0.479793	0.745528	1.09577	0.153866	0.316197	-1.1834	0.846379	0.889068	1.00781	0	0	0	0	0	0	0.475947	0.306726	0
CUST_11190_PI424980000	AAEL004383-RA	AAEL004383	0		0	0.0234943	0.457523	-1.2889	0.316715	0.476648	1.2012	0.0979605	0.191057	1.35045	0	0	0	0	0	0	0.0250141	0.420915	0
CUST_11192_PI424980000	AAEL005521-RA	AAEL005521	0		prolylcarboxypeptidase [Source:VB External Description;Acc:AAEL005521]	0.186311	0.577561	-1.12149	0.0525919	0.198243	-1.45113	0.0534146	0.132685	-1.40128	0	0	0	0	0	0	0.0194152	-1.32463	0
CUST_11193_PI424980000	AAEL002984-RA	AAEL002984	0		0	0.0249229	0.586453	1.35231	0.285432	0.447693	1.12074	0.0205008	0.0835781	1.18071	0	0	0	0	0	0	0.00712333	1.21792	0
CUST_11194_PI424980000	AAEL006650-RA	AAEL006650	0		potassium channel beta [Source:VB External Description;Acc:AAEL006650]	0.330623	0.633517	1.14923	0.116167	0.275573	1.5788	0.00586047	0.0524298	1.86359	0	0	0	0	0	0	0.0100548	1.53054	0
CUST_11196_PI424980000	AAEL012152-RA	AAEL012152	0		activin receptor type I, putative [Source:VB External Description;Acc:AAEL012152]	0.562375	0.783955	-1.06583	0.663505	0.77065	-1.08586	0.648499	0.731091	-1.08867	0	0	0	0	0	0	0.828912	-1.08012	0
CUST_11197_PI424980000	AAEL000217-RA	AAEL000217	0		serine/threonine protein kinase [Source:VB External Description;Acc:AAEL000217]	0.0521492	0.413393	-1.69751	0.00122645	0.0694075	-3.06516	0.0102687	0.0631569	-1.60067	0	0	0	1	0	0	7.65574e-05	-2.12111	0
CUST_1120_PI424980000	AAEL014958-RA	AAEL014958	0		galactokinase [Source:VB External Description;Acc:AAEL014958]	0.935488	0.974558	-1.05199	0.202425	0.36667	-1.28843	0.154681	0.256679	-1.4155	0	0	0	0	0	0	0.31525	-1.25197	0
CUST_11200_PI424980000	AAEL014671-RA	AAEL014671	0		protease S51 alpha-aspartyl dipeptidase [Source:VB External Description;Acc:AAEL014671]	0.225847	0.582747	-1.75511	0.0181689	0.140906	-16.076	0.0414141	0.115825	-1.86862	0	0	0	1	0	0	0.00804688	-6.56659	0
CUST_11201_PI424980000	AAEL011535-RA	AAEL011535	0		WD-repeat protein [Source:VB External Description;Acc:AAEL011535]	0.782081	0.902717	-1.07741	0.685944	0.787282	1.09363	0.0381969	0.111527	-1.23739	0	0	0	0	0	0	0.255015	-0.407059	0
CUST_11206_PI424980000	AAEL000062-RA	AAEL000062	0		adenylate cyclase [Source:VB External Description;Acc:AAEL000062]	0.590717	0.805968	0.0567702	0.986766	0.992474	1.00091	0.00740135	0.056049	1.30806	0	0	0	0	0	0	0.0917829	0.78858	0
CUST_11207_PI424980000	AAEL005319-RA	AAEL005319	0		myosin light chain kinase [Source:VB External Description;Acc:AAEL005319]	0.327865	0.639938	1.11625	0.348956	0.507335	1.14881	0.145041	0.246243	1.26838	0	0	0	0	0	0	0.223995	1.17781	0
CUST_11208_PI424980000	AAEL004764-RA	AAEL004764	0		pupal cuticle protein, putative [Source:VB External Description;Acc:AAEL004764]	0.0482185	0.382079	2.83221	0.00964738	0.115342	7.99689	6.445e-05	0.017981	13.19	1	0	1	0	1	0	5.04761e-06	8.00635	0
CUST_11209_PI424980000	AAEL014164-RA	AAEL014164	0		0	0.199248	0.529486	1.35007	0.0764249	0.23108	1.62984	0.0156392	0.0738127	1.75623	0	0	0	0	0	0	0.0105123	1.57872	0
CUST_1121_PI424980000	AAEL009367-RA	AAEL009367	0		myelin proteolipid [Source:VB External Description;Acc:AAEL009367]	0.317419	0.624206	1.19389	0.0951466	0.252285	1.44832	0.0755947	0.162669	1.38655	0	0	0	0	0	0	0.0583986	1.34292	0
CUST_11210_PI424980000	AAEL000194-RA	AAEL000194	0		phosphatidylinositol 4-kinase [Source:VB External Description;Acc:AAEL000194]	0.64384	0.833932	-1.16781	0.447301	0.593733	1.0835	0.0722521	0.158415	1.15449	0	0	0	0	0	0	0.257399	0.356725	0
CUST_11211_PI424980000	AAEL012068-RA	AAEL012068	0		0	0.98356	0.994596	-1.04185	0.105397	0.263607	1.91086	0.102468	0.196664	1.36622	0	0	0	0	0	0	0.1686	0.745078	0
CUST_11213_PI424980000	AAEL005297-RA	AAEL005297	0		guanine nucleotide exchange factor [Source:VB External Description;Acc:AAEL005297]	0.779984	0.913165	1.18792	0.892734	0.929139	-1.04931	0.0491273	0.126639	-1.56785	0	0	0	0	0	0	0.344531	-0.476412	0
CUST_11214_PI424980000	AAEL001612-RA	AAEL001612	0		dicer-1 [Source:VB External Description;Acc:AAEL001612]	0.458726	0.719295	-1.14909	0.415444	0.566739	1.19279	0.28052	0.391997	1.23749	0	0	0	0	0	0	0.439325	0.427066	0
CUST_11215_PI424980000	AAEL010290-RA	AAEL010290	0		short-chain dehydrogenase [Source:VB External Description;Acc:AAEL010290]	0.242683	0.564628	1.43746	0.00702009	0.104934	1.47947	0.0211761	0.084453	1.32002	0	0	0	0	0	0	0.00229286	1.41232	0
CUST_11219_PI424980000	AAEL003533-RA	AAEL003533	0		exostosin-1 [Source:VB External Description;Acc:AAEL003533]	0.137341	0.478139	-1.48552	0.790198	0.8594	1.0472	0.283825	0.395507	1.09231	0	0	0	0	0	0	0.324532	0.217997	0
CUST_1122_PI424980000	AAEL014318-RA	AAEL014318	0		0	0.00843855	0.327006	1.31017	0.0731719	0.227397	-1.28678	0.756966	0.818058	-1.04317	0	0	0	0	0	0	0.0177939	-0.339925	0
CUST_11225_PI424980000	AAEL005774-RA	AAEL005774	0		hect type E3 ubiquitin ligase [Source:VB External Description;Acc:AAEL005774]	0.0872885	0.437461	1.20274	0.383851	0.539328	-1.24439	0.415744	0.524318	-1.30078	0	0	0	0	0	0	0.200674	-0.447479	0
CUST_11226_PI424980000	AAEL012313-RA	AAEL012313	0		charged multivesicular body protein 5 [Source:VB External Description;Acc:AAEL012313]	0.836427	0.934547	-1.04937	0.0426342	0.183649	1.35311	0.0497788	0.127757	1.18883	0	0	0	0	0	0	0.048626	0.497524	0
CUST_11228_PI424980000	AAEL015435-RA	AAEL015435	0		0	0.308831	0.625498	-1.23031	0.171168	0.333933	-1.51799	0.195887	0.30316	-1.45941	0	0	0	0	0	0	0.165826	-1.40257	0
CUST_11229_PI424980000	AAEL002880-RA	AAEL002880	0		0	0.79608	0.914294	-1.17863	0.0539278	0.199562	-1.33731	0.531008	0.628259	-1.09894	0	0	0	0	0	0	0.271956	-1.20496	0
CUST_1123_PI424980000	AAEL008848-RA	AAEL008848	0		ATP synthase gamma subunit [Source:VB External Description;Acc:AAEL008848]	0.0178125	0.363888	2.6407	0.154807	0.317097	1.39071	0.436832	0.544118	1.16256	1	0	0	0	0	0	0.0365126	1.73132	0
CUST_11230_PI424980000	AAEL014250-RA	AAEL014250	0		insect replication protein a [Source:VB External Description;Acc:AAEL014250]	0.229352	0.555976	-1.60119	0.0735384	0.227397	-2.41192	0.0310714	0.10127	-4.2474	0	0	0	0	0	1	0.0194345	-2.7535	0
CUST_11233_PI424980000	AAEL010482-RA	AAEL010482	0		acidic membrane protein of rat brain, putative [Source:VB External Description;Acc:AAEL010482]	0.709408	0.883008	0.024684	0.850778	0.90156	-1.04701	0.270136	0.381171	-1.15723	0	0	0	0	0	0	0.726934	-0.726517	0
CUST_11235_PI424980000	AAEL008335-RA	AAEL008335	0		0	0.753233	0.88954	1.13982	0.149406	0.31154	1.23322	0.122076	0.220622	1.11397	0	0	0	0	0	0	0.198918	1.16234	0
CUST_11237_PI424980000	AAEL012417-RA	AAEL012417	0		0	0.161205	0.496415	1.39151	0.099804	0.257266	1.61386	0.39692	0.506482	1.14906	0	0	0	0	0	0	0.120206	1.38481	0
CUST_11238_PI424980000	AAEL015454-RA	AAEL015454	0		0	0.112212	0.45003	1.36117	0.0967336	0.254002	1.33103	0.0484105	0.125766	1.34292	0	0	0	0	0	0	0.019475	1.34504	0
CUST_1124_PI424980000	AAEL011604-RA	#N/A	#N/A		#N/A	0.926172	0.972685	-1.05294	0.301732	0.462834	-1.10293	0.58366	0.673755	1.05792	0	0	0	0	0	0	0.727045	-0.365985	0
CUST_11241_PI424980000	AAEL010169-RA	AAEL010169	0		0	0.941546	0.977927	-1.09191	0.205724	0.369659	-1.27538	0.115277	0.212099	-1.40726	0	0	0	0	0	0	0.268595	-1.25818	0
CUST_11242_PI424980000	AAEL005036-RA	AAEL005036	0		0	0.795975	0.91099	-1.10036	0.883981	0.923546	-1.03438	0.0268041	0.0945273	-1.3697	0	0	0	0	0	0	0.242427	-1.16815	0
CUST_11243_PI424980000	AAEL009151-RB	AAEL009151	RpS8		40S ribosomal protein S8 [Source:VB Community Annotation;Acc:AAEL009151]	0.113096	0.452396	1.09726	0.924039	0.950235	1.00468	0.863726	0.901405	1.00753	0	0	0	0	0	0	0.568397	1.03649	0
CUST_11245_PI424980000	AAEL002057-RA	AAEL002057	0		0	0.0137952	0.329308	1.22508	0.252921	0.416606	1.33249	0.153407	0.255661	1.23824	0	0	0	0	0	0	0.019753	1.26527	0
CUST_11246_PI424980000	AAEL004026-RA	AAEL004026	0		0	0.000977665	0.308938	-1.46762	0.550809	0.679018	-1.14892	0.090711	0.181677	-1.22228	0	0	0	0	0	0	0.00294055	-1.27961	0
CUST_11247_PI424980000	AAEL008088-RA	AAEL008088	0		0	0.0921698	0.441918	-1.45764	0.318029	0.477588	-1.73261	0.0100027	0.0624698	-2.18106	0	0	0	0	0	1	0.0123793	-1.79044	0
CUST_1125_PI424980000	AAEL014236-RA	AAEL014236	0		0	0.0247231	0.35126	-2.42332	0.522306	0.655826	1.93744	0.260163	0.370716	3.21339	0	1	0	0	0	0	0.0769928	0.909167	0
CUST_11250_PI424980000	AAEL004342-RA	AAEL004342	OBP18		odorant binding protein OBP18 [Source:VB Community Annotation;Acc:AAEL004342]	0.0656025	0.472006	-1.81011	0.130166	0.289885	-2.2523	0.285524	0.396988	-1.86654	0	0	0	0	0	0	0.061236	-1.97632	0
CUST_11251_PI424980000	AAEL006308-RA	AAEL006308	0		px serine/threonine kinase (pxk) [Source:VB External Description;Acc:AAEL006308]	0.608116	0.810459	1.11313	0.258787	0.422193	1.12283	0.122668	0.221411	1.22741	0	0	0	0	0	0	0.245911	1.15445	0
CUST_11253_PI424980000	AAEL002234-RA	AAEL002234	0		0	0.0481315	0.38189	-1.34795	0.823692	0.882314	1.04265	0.0392061	0.113097	1.46246	0	0	0	0	0	0	0.0441058	0.385719	0
CUST_11254_PI424980000	AAEL015543-RA	AAEL015543	0		0	0.141357	0.481981	-1.48439	0.326809	0.48614	-1.18053	0.359951	0.47203	-1.1032	0	0	0	0	0	0	0.224283	-1.25604	0
CUST_11255_PI424980000	AAEL010059-RA	AAEL010059	0		bacterial-type ABC transport ATP-binding subunit? or RNAse l inhibitor [Source:VB External Description;Acc:AAEL010059]	0.118399	0.460385	-1.34137	0.168354	0.330803	-1.25153	0.0844967	0.173822	-1.26784	0	0	0	0	0	0	0.0467885	-1.28691	0
CUST_11256_PI424980000	AAEL006011-RA	AAEL006011	0		0	0.926061	0.972597	0.00824525	0.0522567	0.198031	1.50716	0.00825777	0.0585275	1.50803	0	0	0	0	0	0	0.015761	1.00781	0
CUST_11257_PI424980000	AAEL006153-RA	AAEL006153	0		0	0.0852779	0.48253	1.58092	0.554059	0.681692	1.04448	0.00534643	0.0505967	1.05912	0	0	0	0	0	0	0.0110122	1.22817	0
CUST_11259_PI424980000	AAEL010844-RA	AAEL010844	0		ubiquitin-conjugating enzyme E2 j2 [Source:VB External Description;Acc:AAEL010844]	0.0531257	0.397309	1.56604	0.27293	0.43541	1.19657	0.0417241	0.116365	1.19922	0	0	0	0	0	0	0.0216987	1.32061	0
CUST_1126_PI424980000	AAEL010148-RA	AAEL010148	0		sodium/potassium-dependent ATPase beta-2 subunit [Source:VB External Description;Acc:AAEL010148]	0.199374	0.544797	1.34051	0.993472	0.995934	-1.00052	0.183084	0.288949	1.08137	0	0	0	0	0	0	0.356037	0.473787	0
CUST_11262_PI424980000	AAEL004349-RA	AAEL004349	0		tetraspanin, putative [Source:VB External Description;Acc:AAEL004349]	0.377851	0.673676	1.35199	0.911502	0.941857	1.03405	0.460919	0.566481	1.18232	0	0	0	0	0	0	0.719767	1.18945	0
CUST_11263_PI424980000	AAEL006033-RA	AAEL006033	0		dihydroorotate dehydrogenase [Source:VB External Description;Acc:AAEL006033]	0.0517493	0.394393	-1.80756	0.0317265	0.167065	-1.8351	0.0124713	0.066674	-2.01257	0	0	0	0	0	1	0.00143485	-1.88507	0
CUST_11265_PI424980000	AAEL015000-RA	AAEL015000	0		als2cr7 [Source:VB External Description;Acc:AAEL015000]	0.0797016	0.424415	-1.6384	0.241549	0.404011	1.55761	0.457982	0.56391	1.34216	0	0	0	0	0	0	0.149207	0.420458	0
CUST_11266_PI424980000	AAEL010647-RA	AAEL010647	0		0	0.138446	0.674564	-0.142885	0.0184311	0.140906	-3.27878	0.0457244	0.122066	-1.93355	0	0	0	1	0	0	0.00595778	-1.78507	0
CUST_11267_PI424980000	AAEL006346-RA	AAEL006346	0		0	0.00160734	0.308938	1.85219	0.736211	0.823145	1.06562	0.0849401	0.174534	1.10823	0	0	0	0	0	0	0.00528431	1.34201	0
CUST_11268_PI424980000	AAEL006346-RB	AAEL006346	0		0	0.0356159	0.364544	1.56592	0.209303	0.372899	1.11757	0.832694	0.878671	-1.01316	0	0	0	0	0	0	0.117911	0.556778	0
CUST_11269_PI424980000	AAEL006346-RC	AAEL006346	0		0	0.00912711	0.343464	1.85735	0.808751	0.872489	1.04232	0.530556	0.627856	1.05489	0	0	0	0	0	0	0.0857787	1.31819	0
CUST_1127_PI424980000	AAEL002469-RA	AAEL002469	0		endophilin a, [Source:VB External Description;Acc:AAEL002469]	0.365606	0.791404	-1.12124	0.547934	0.676745	1.17519	0.0996335	0.193186	1.3956	0	0	0	0	0	0	0.250968	0.483185	0
CUST_11270_PI424980000	AAEL006346-RD	AAEL006346	0		0	0.0201596	0.35568	1.84878	0.895204	0.930358	-1.02404	0.157518	0.259993	1.11298	0	0	0	0	0	0	0.0683683	0.645908	0
CUST_11271_PI424980000	AAEL000895-RA	AAEL000895	0		peroxisome biogenesis factor 1 (peroxin-1) [Source:VB External Description;Acc:AAEL000895]	0.00865079	0.328425	1.4671	0.474921	0.617391	1.17438	0.596333	0.684898	1.11794	0	0	0	0	0	0	0.0614503	1.25314	0
CUST_11272_PI424980000	AAEL003911-RA	AAEL003911	0		0	0.393309	0.677737	-1.13021	0.321304	0.480646	-1.06757	0.228667	0.338002	-1.14046	0	0	0	0	0	0	0.312783	-1.11275	0
CUST_11273_PI424980000	AAEL003517-RA	AAEL003517	0		0	0.724603	0.884668	1.18526	0.0496195	0.195073	1.13577	3.62581e-05	0.0139461	1.28576	0	0	0	0	0	0	0.00013865	1.20226	0
CUST_11274_PI424980000	AAEL012440-RA	AAEL012440	0		sodium-bile acid cotransporter [Source:VB External Description;Acc:AAEL012440]	0.265295	0.61226	1.73009	0.294568	0.456005	-1.44798	0.0920775	0.183237	-1.95283	0	0	0	0	0	0	0.130297	-0.556907	0
CUST_11278_PI424980000	AAEL002923-RA	AAEL002923	0		0	0.962709	0.987417	-1.06066	0.858513	0.906992	-1.02814	0.732597	0.799605	1.06896	0	0	0	0	0	0	0.985482	-0.339946	0
CUST_11279_PI424980000	AAEL013639-RA	AAEL013639	0		0	0.0175389	0.356522	-1.10387	0.855779	0.905363	-1.01386	0.807656	0.858517	1.014	0	0	0	0	0	0	0.183639	-0.367909	0
CUST_1128_PI424980000	AAEL009167-RA	AAEL009167	0		bone morphogenetic protein 5/7, bmp5/7 [Source:VB External Description;Acc:AAEL009167]	0.0142688	0.343464	1.71392	0.0720526	0.226188	1.91136	0.00523032	0.0504096	2.0588	0	0	0	0	1	0	0.00046644	1.89469	0
CUST_11281_PI424980000	AAEL001013-RA	AAEL001013	0		0	0.215572	0.8215	1.0571	0.158115	0.320295	-1.07964	0.660342	0.741054	1.02234	0	0	0	0	0	0	0.269885	0.333268	0
CUST_11284_PI424980000	AAEL009678-RA	AAEL009678	0		golgi-specific brefeldin a-resistance factor [Source:VB External Description;Acc:AAEL009678]	0.958538	0.984375	1.0275	0.168133	0.330497	-1.19242	0.102787	0.197004	-1.62527	0	0	0	0	0	0	0.223753	-0.596733	0
CUST_11285_PI424980000	AAEL002937-RA	AAEL002937	0		0	0.00632875	0.343464	1.8623	0.0028726	0.0801881	2.57389	0.0226574	0.0871483	2.83837	0	0	1	0	1	0	5.09879e-05	2.42485	0
CUST_11287_PI424980000	AAEL012071-RA	AAEL012071	0		ras [Source:VB External Description;Acc:AAEL012071]	0.153263	0.520615	1.35143	0.152015	0.314509	1.14002	0.920951	0.94417	-1.01747	0	0	0	0	0	0	0.262223	0.491326	0
CUST_11288_PI424980000	AAEL005134-RA	AAEL005134	0		arylsulfatase b [Source:VB External Description;Acc:AAEL005134]	0.0257997	0.351702	-1.24167	0.00592952	0.101689	1.46311	0.000155764	0.0204687	1.80682	0	0	0	0	0	0	4.11273e-06	0.676089	0
CUST_11289_PI424980000	AAEL005134-RB	AAEL005134	0		arylsulfatase b [Source:VB External Description;Acc:AAEL005134]	0.0238258	0.356522	-1.32082	0.00744623	0.105247	1.44597	0.000248719	0.0231029	1.68999	0	0	0	0	0	0	7.11988e-06	0.605048	0
CUST_1129_PI424980000	AAEL001319-RA	AAEL001319	0		0	0.106522	0.453292	6.72791	0.00830049	0.10999	5.89453	0.00034721	0.0244686	7.12373	0	0	1	0	1	0	3.94318e-05	6.58206	0
CUST_11290_PI424980000	AAEL012456-RA	AAEL012456	0		unkempt protein [Source:VB External Description;Acc:AAEL012456]	0.722472	0.874158	1.09451	0.231457	0.395461	1.26303	0.0443472	0.120547	1.27931	0	0	0	0	0	0	0.132961	1.21228	0
CUST_11291_PI424980000	AAEL009754-RA	AAEL009754	0		endophilin b [Source:VB External Description;Acc:AAEL009754]	0.145508	0.731241	0.0017048	0.343957	0.501808	1.12367	0.188552	0.294966	1.2145	0	0	0	0	0	0	0.156043	0.779958	0
CUST_11292_PI424980000	AAEL003078-RA	AAEL003078	0		0	0.020867	0.341947	1.50676	0.0477947	0.192756	1.44404	0.0300449	0.0996106	1.64876	0	0	0	0	0	0	0.00196739	1.53319	0
CUST_11293_PI424980000	AAEL003667-RA	AAEL003667	0		0	0.75673	0.892398	-1.1094	0.0260985	0.156877	-1.59864	0.606752	0.693988	-1.14079	0	0	0	0	0	0	0.182278	-1.28294	0
CUST_11294_PI424980000	AAEL003667-RB	AAEL003667	0		0	0.8766	0.951676	-0.0128755	0.0105756	0.119422	-1.49356	0.00599687	0.0528514	-1.38234	0	0	0	0	0	0	0.00326851	-0.962927	0
CUST_11297_PI424980000	AAEL014273-RA	AAEL014273	0		0	0.084402	0.424297	1.76188	0.501451	0.638787	1.08615	0.0845067	0.173822	-1.09988	0	0	0	0	0	0	0.080476	0.582716	0
CUST_11298_PI424980000	AAEL005160-RA	AAEL005160	0		sulphate transporter [Source:VB External Description;Acc:AAEL005160]	0.151003	0.487826	1.4078	0.0289143	0.161922	-1.51602	0.799623	0.852173	-1.02105	0	0	0	0	0	0	0.0791161	-0.376425	0
CUST_11300_PI424980000	AAEL011161-RA	AAEL011161	0		0	0.764292	0.915676	0.0480586	0.0610411	0.210225	-1.17097	0.0517062	0.130433	-1.32092	0	0	0	0	0	0	0.0607666	-0.814612	0
CUST_11301_PI424980000	AAEL011161-RB	AAEL011161	0		0	0.0478522	0.385257	1.6605	0.0464664	0.190011	1.97261	1.54037e-05	0.0139461	2.47431	0	0	0	0	1	0	5.68319e-06	2.03581	0
CUST_11303_PI424980000	AAEL009856-RA	AAEL009856	0		sodium/dicarboxylate cotransporter, putative [Source:VB External Description;Acc:AAEL009856]	0.526849	0.76291	-1.45722	0.0186434	0.140906	-1.95483	0.0127821	0.0677908	-1.77482	0	0	0	0	0	0	0.00631867	-1.72896	0
CUST_11304_PI424980000	AAEL001742-RA	AAEL001742	0		0	0.414844	0.692219	1.39332	0.517759	0.651983	-1.06279	0.225592	0.334848	-1.20352	0	0	0	0	0	0	0.417141	-0.290996	0
CUST_11305_PI424980000	AAEL005515-RA	AAEL005515	0		heterogeneous nuclear ribonucleoprotein [Source:VB External Description;Acc:AAEL005515]	0.0657337	0.423473	-1.40141	0.102866	0.260863	-1.3277	0.0535717	0.132976	-1.243	0	0	0	0	0	0	0.0146025	-1.32404	0
CUST_11306_PI424980000	AAEL005515-RB	AAEL005515	0		heterogeneous nuclear ribonucleoprotein [Source:VB External Description;Acc:AAEL005515]	0.0591812	0.398309	1.56479	0.289248	0.450831	1.68474	0.152094	0.253897	1.87785	0	0	0	0	0	0	0.0641967	1.70913	0
CUST_11307_PI424980000	AAEL005515-RC	AAEL005515	0		heterogeneous nuclear ribonucleoprotein [Source:VB External Description;Acc:AAEL005515]	0.0862568	0.43798	-1.36028	0.142955	0.305221	-1.2744	0.138341	0.239238	-1.17556	0	0	0	0	0	0	0.047228	-1.27008	0
CUST_11308_PI424980000	AAEL005515-RD	AAEL005515	0		heterogeneous nuclear ribonucleoprotein [Source:VB External Description;Acc:AAEL005515]	0.156513	0.498565	-1.31383	0.119829	0.279047	-1.28328	0.132924	0.233213	-1.17361	0	0	0	0	0	0	0.0622243	-1.25691	0
CUST_11309_PI424980000	AAEL005515-RE	AAEL005515	0		heterogeneous nuclear ribonucleoprotein [Source:VB External Description;Acc:AAEL005515]	0.665374	0.843467	-1.22083	0.0838909	0.23992	-1.33778	0.0538889	0.133399	-1.27103	0	0	0	0	0	0	0.0711819	-1.27655	0
CUST_1131_PI424980000	AAEL015138-RA	AAEL015138	0		Niemann-Pick Type C-2, putative [Source:VB External Description;Acc:AAEL015138]	0.0760281	0.424365	-18.7877	0.102122	0.25966	2.89612	0.0312472	0.101397	6.29398	0	0	0	0	1	0	0.0106672	-3.19922	0
CUST_11310_PI424980000	AAEL005515-RF	AAEL005515	0		heterogeneous nuclear ribonucleoprotein [Source:VB External Description;Acc:AAEL005515]	0.20182	0.533189	-1.2977	0.128104	0.287771	-1.28041	0.0434487	0.119056	-1.2065	0	0	0	0	0	0	0.0346584	-1.26154	0
CUST_11311_PI424980000	AAEL005515-RG	AAEL005515	0		heterogeneous nuclear ribonucleoprotein [Source:VB External Description;Acc:AAEL005515]	0.0496745	0.412179	-1.29067	0.0826746	0.238785	-1.24484	0.0834228	0.172482	-1.21177	0	0	0	0	0	0	0.0139818	-1.2491	0
CUST_11313_PI424980000	AAEL001623-RA	AAEL001623	REG		proteasome activator subunit REG [Source:VB Community Annotation;Acc:AAEL001623]	0.0936201	0.430403	-1.17907	0.118018	0.277282	-1.51827	0.0474395	0.124109	-1.48923	0	0	0	0	0	0	0.0194373	-1.39553	0
CUST_11314_PI424980000	AAEL000308-RA	AAEL000308	0		0	0.482614	0.735226	-1.56091	0.100028	0.25758	-1.78557	0.0867034	0.176504	-1.51645	0	0	0	0	0	0	0.0898648	-1.62098	0
CUST_11315_PI424980000	AAEL012631-RA	AAEL012631	0		myosin i [Source:VB External Description;Acc:AAEL012631]	0.725796	0.882645	-1.21041	0.0766973	0.231255	1.24368	0.125757	0.22471	1.24994	0	0	0	0	0	0	0.127908	0.427735	0
CUST_11316_PI424980000	AAEL012029-RA	AAEL012029	0		0	0.0510765	0.392623	-1.23521	0.49396	0.633083	1.05545	0.458353	0.564023	-1.05715	0	0	0	0	0	0	0.178145	-0.412305	0
CUST_11317_PI424980000	AAEL012029-RB	AAEL012029	0		0	0.00956694	0.327156	-1.19173	0.510917	0.64679	1.07177	0.718329	0.788126	-1.0367	0	0	0	0	0	0	0.0794334	-0.385551	0
CUST_11318_PI424980000	AAEL011394-RA	AAEL011394	0		0	0.145821	0.494144	1.14652	0.321242	0.480623	-1.03754	0.898514	0.927523	1.01148	0	0	0	0	0	0	0.386633	0.373488	0
CUST_11320_PI424980000	AAEL003988-RA	AAEL003988	0		0	0.00209562	0.323506	1.26051	0.0500969	0.195957	1.21924	0.00188346	0.0391559	1.24176	0	0	0	0	0	0	2.68081e-05	1.2405	0
CUST_11321_PI424980000	AAEL014060-RA	AAEL014060	0		0	0.422428	0.761473	-0.0222218	0.308414	0.468946	-1.25579	0.00492043	0.0499257	-1.60527	0	0	0	0	0	0	0.0226811	-0.961095	0
CUST_11322_PI424980000	AAEL009993-RA	AAEL009993	0		0	0.0308779	0.444081	-1.30021	0.0173308	0.139846	-2.32085	0.0186188	0.0804188	-2.14314	0	0	0	1	0	1	0.000785455	-1.9214	0
CUST_11323_PI424980000	AAEL003696-RA	AAEL003696	0		0	0.231396	0.560972	-1.37164	0.680685	0.783514	-1.20944	0.0253381	0.0917841	-1.3581	0	0	0	0	0	0	0.086921	-1.31306	0
CUST_11324_PI424980000	AAEL003422-RA	AAEL003422	0		0	0.0164317	0.334568	2.74314	0.0120131	0.124461	3.45686	0.00531844	0.0505967	3.56389	1	0	1	0	1	0	0.00011499	3.25463	0
CUST_11325_PI424980000	AAEL010781-RA	AAEL010781	0		ap endonuclease [Source:VB External Description;Acc:AAEL010781]	0.820647	0.926431	-0.05134	0.368304	0.525167	-1.36448	0.111761	0.207931	-1.32478	0	0	0	0	0	0	0.342079	-0.913533	0
CUST_11327_PI424980000	AAEL012078-RA	AAEL012078	0		0	0.0325625	0.35827	1.47763	0.232399	0.395798	1.07193	0.00757271	0.0568865	1.33055	0	0	0	0	0	0	0.00335043	1.29337	0
CUST_11329_PI424980000	AAEL007931-RA	AAEL007931	0		P21-activated kinase, pak [Source:VB External Description;Acc:AAEL007931]	0.445278	0.710892	-1.26627	0.111158	0.270231	-1.71718	0.126264	0.225402	-1.30825	0	0	0	0	0	0	0.118456	-1.43057	0
CUST_1133_PI424980000	AAEL005766-RA	AAEL005766	0		fructose-bisphosphate aldolase [Source:VB External Description;Acc:AAEL005766]	0.00484569	0.323506	1.76546	0.509712	0.645882	1.10099	0.577961	0.668491	-1.05697	0	0	0	0	0	0	0.0414192	0.60316	0
CUST_11330_PI424980000	AAEL013256-RA	AAEL013256	0		0	0.358307	0.763199	1.11802	0.0010483	0.0677635	-1.33239	0.00681593	0.0541207	-1.36523	0	0	0	0	0	0	0.000247732	-0.526532	0
CUST_11331_PI424980000	AAEL014730-RA	AAEL014730	0		neurobeachin [Source:VB External Description;Acc:AAEL014730]	0.0629443	0.466564	-1.297	0.444321	0.591489	1.07969	0.000179961	0.0214474	1.46916	0	0	0	0	0	0	0.000440961	0.417284	0
CUST_11333_PI424980000	AAEL012050-RA	AAEL012050	0		0	0.000116607	0.299444	1.42601	0.0141899	0.130036	1.67166	0.0094254	0.0612015	2.1239	0	0	0	0	1	0	2.81579e-06	1.74052	0
CUST_11334_PI424980000	AAEL010318-RA	AAEL010318	0		polyadenylate-binding protein [Source:VB External Description;Acc:AAEL010318]	0.854048	0.939792	1.0909	0.00878297	0.112594	-1.3594	0.0999072	0.193559	-1.20674	0	0	0	0	0	0	0.0255467	-0.491745	0
CUST_11335_PI424980000	AAEL010318-RB	AAEL010318	0		polyadenylate-binding protein [Source:VB External Description;Acc:AAEL010318]	0.840925	0.935006	1.09946	0.0278728	0.160703	-1.36452	0.136681	0.237549	-1.11473	0	0	0	0	0	0	0.0744438	-0.459931	0
CUST_11336_PI424980000	AAEL001448-RA	AAEL001448	0		0	0.68493	0.854794	-1.03515	0.195274	0.359072	1.24062	0.260705	0.371383	1.16348	0	0	0	0	0	0	0.348274	0.456319	0
CUST_11337_PI424980000	AAEL007912-RA	AAEL007912	0		0	0.0444051	0.43227	-1.30393	0.670487	0.775988	1.13271	0.0110189	0.0642447	-2.20123	0	0	0	0	0	1	0.0135166	-0.790817	0
CUST_11338_PI424980000	AAEL013892-RA	AAEL013892	0		wiskott-aldrich syndrome protein [Source:VB External Description;Acc:AAEL013892]	0.0118136	0.327006	-1.3424	0.540059	0.669941	-1.40869	0.496345	0.596571	1.33109	0	0	0	0	0	0	0.0738329	-0.473334	0
CUST_11339_PI424980000	AAEL010925-RA	AAEL010925	0		0	0.417788	0.696562	1.10294	0.0234785	0.151594	1.72044	0.00990205	0.0622979	1.66617	0	0	0	0	0	0	0.00514043	1.49652	0
CUST_1134_PI424980000	AAEL004588-RA	AAEL004588	0		0	0.0280758	0.415513	1.93092	0.391173	0.54637	1.19829	0.794877	0.848368	1.01843	0	0	0	0	0	0	0.148228	1.38255	0
CUST_11341_PI424980000	AAEL010906-RA	AAEL010906	0		0	0.734187	0.891294	1.1347	0.651169	0.760087	1.07847	0.218211	0.327251	1.27314	0	0	0	0	0	0	0.606601	1.16211	0
CUST_11342_PI424980000	AAEL011206-RA	AAEL011206	0		aminoacylase, putative [Source:VB External Description;Acc:AAEL011206]	0.255729	0.57459	-1.15779	0.023485	0.151594	1.14363	0.0196543	0.0820723	1.47814	0	0	0	0	0	0	0.00601363	0.487997	0
CUST_11343_PI424980000	AAEL011206-RB	AAEL011206	0		aminoacylase, putative [Source:VB External Description;Acc:AAEL011206]	0.198081	0.530518	1.36539	0.0287676	0.161625	2.40299	6.24476e-05	0.017981	3.17568	0	0	1	0	1	0	4.48692e-05	2.31469	0
CUST_11344_PI424980000	AAEL000171-RA	#N/A	#N/A		#N/A	0.102617	0.440093	-1.34022	0.463322	0.607008	-1.0622	0.328776	0.441414	-1.06265	0	0	0	0	0	0	0.215791	-1.15502	0
CUST_11346_PI424980000	AAEL007888-RA	AAEL007888	0		protein 4.1 homolog (Coracle protein), putative [Source:VB External Description;Acc:AAEL007888]	0.103239	0.440862	2.15802	0.0232908	0.151594	5.45026	0.00362894	0.0455932	8.56908	0	0	1	0	1	0	0.000702444	5.39245	0
CUST_11347_PI424980000	AAEL002740-RA	AAEL002740	0		homeobox protein otx [Source:VB External Description;Acc:AAEL002740]	0.915685	0.966953	1.05292	0.913299	0.94229	1.04082	0.272782	0.384035	1.23245	0	0	0	0	0	0	0.814384	1.10873	0
CUST_11349_PI424980000	AAEL008383-RA	AAEL008383	0		0	0.460658	0.735776	-1.1863	0.191648	0.355094	1.4298	0.117421	0.214935	1.72509	0	0	0	0	0	0	0.165945	0.656198	0
CUST_11351_PI424980000	AAEL002328-RA	AAEL002328	0		0	0.0922401	0.439747	1.31862	0.513544	0.648701	-1.06974	0.309441	0.422354	-1.14346	0	0	0	0	0	0	0.207245	-0.298196	0
CUST_11352_PI424980000	AAEL002308-RA	AAEL002308	0		butyrate response factor 1 (TIS11B protein) [Source:VB External Description;Acc:AAEL002308]	0.0958382	0.436226	1.32612	0.146402	0.307946	1.27437	0.138763	0.239664	1.24808	0	0	0	0	0	0	0.0520221	1.28286	0
CUST_11353_PI424980000	AAEL002470-RA	AAEL002470	0		0	0.662947	0.855176	-1.0476	0.0641728	0.215347	1.84589	0.021846	0.0855993	1.90059	0	0	0	0	0	0	0.0300641	0.899626	0
CUST_11355_PI424980000	AAEL000328-RA	AAEL000328	0		0	0.0912261	0.458155	1.89465	0.0377409	0.176439	2.01708	0.0791049	0.167335	1.40231	0	0	1	0	0	0	0.0116833	1.77135	0
CUST_11356_PI424980000	AAEL015389-RA	AAEL015389	0		serine/threonine-protein kinase vrk [Source:VB External Description;Acc:AAEL015389]	0.133102	0.4731	-1.19738	0.054002	0.199588	1.2533	0.103341	0.197723	1.38855	0	0	0	0	0	0	0.0253749	0.481493	0
CUST_11357_PI424980000	AAEL012781-RA	AAEL012781	0		protease m1 zinc metalloprotease [Source:VB External Description;Acc:AAEL012781]	0.989337	0.996465	1.01796	0.0846448	0.241114	-1.49526	0.369527	0.481399	-1.1397	0	0	0	0	0	0	0.325395	-0.539	0
CUST_11358_PI424980000	AAEL003499-RA	AAEL003499	0		calsyntenin-1 precursor [Source:VB External Description;Acc:AAEL003499]	0.400124	0.681885	1.14283	0.229285	0.393484	1.27762	0.0196835	0.0820912	1.50234	0	0	0	0	0	0	0.0492397	1.3076	0
CUST_11360_PI424980000	AAEL007564-RA	AAEL007564	0		zinc finger protein [Source:VB External Description;Acc:AAEL007564]	0.0793047	0.416532	-1.74367	0.0881867	0.24471	-1.80532	0.0390333	0.112705	-1.61059	0	0	0	0	0	0	0.0117045	-1.71986	0
CUST_11361_PI424980000	AAEL011367-RA	AAEL011367	0		0	0.210211	0.538959	-1.83396	0.00224429	0.078658	-1.50868	0.00144794	0.0356659	-1.8604	0	0	0	0	0	0	7.92188e-05	-1.73435	0
CUST_11362_PI424980000	AAEL009079-RA	AAEL009079	0		0	0.0446535	0.390251	1.43154	0.0723328	0.226417	1.39741	0.0587896	0.14014	1.23321	0	0	0	0	0	0	0.00878861	1.35405	0
CUST_11365_PI424980000	AAEL009991-RA	AAEL009991	0		myosin iii [Source:VB External Description;Acc:AAEL009991]	0.366666	0.658542	1.31324	0.152936	0.31493	-1.31741	0.908087	0.934118	-1.01293	0	0	0	0	0	0	0.42826	-0.339032	0
CUST_11367_PI424980000	AAEL008395-RA	AAEL008395	0		0	0.0123832	0.343178	-1.3099	0.240142	0.402927	-1.67082	0.0338733	0.105206	-1.75105	0	0	0	0	0	0	0.00529348	-1.57726	0
CUST_11368_PI424980000	AAEL002855-RA	AAEL002855	0		0	0.928924	0.971879	-0.131673	0.18707	0.350699	-2.42947	0.114082	0.210599	-2.31819	0	0	0	0	0	0	0.249933	-1.62645	0
CUST_11369_PI424980000	AAEL014744-RA	AAEL014744	0		0	0.00586251	0.324073	-2.12822	0.576121	0.700037	1.38893	0.202483	0.310526	-1.38093	0	1	0	0	0	0	0.0238288	-0.706738	0
CUST_1137_PI424980000	AAEL007306-RA	AAEL007306	0		alpha-actinin [Source:VB External Description;Acc:AAEL007306]	0.0127218	0.328442	1.62216	0.0113528	0.122086	2.16262	0.0639734	0.147583	1.69821	0	0	1	0	0	0	0.000737125	1.82766	0
CUST_11370_PI424980000	AAEL009188-RA	AAEL009188	0		0	0.117099	0.454742	1.37189	0.284982	0.447626	1.25998	0.145932	0.247134	1.70667	0	0	0	0	0	0	0.0998366	1.44618	0
CUST_11371_PI424980000	AAEL012685-RA	AAEL012685	0		0	0.434072	0.704356	-1.30852	0.57141	0.695822	1.09159	0.0427115	0.117784	1.25316	0	0	0	0	0	0	0.168308	0.345408	0
CUST_11372_PI424980000	AAEL000138-RA	AAEL000138	0		NADH dehydrogenase, putative [Source:VB External Description;Acc:AAEL000138]	0.0982353	0.453118	1.30237	0.642311	0.753255	-1.0454	0.664681	0.744538	1.02732	0	0	0	0	0	0	0.385879	0.428096	0
CUST_11376_PI424980000	AAEL015332-RA	AAEL015332	0		CHH (XO-type) variant 3 precursor, putative [Source:VB External Description;Acc:AAEL015332]	0.148173	0.494165	1.41441	0.103777	0.261623	1.71965	0.143573	0.244957	1.54382	0	0	0	0	0	0	0.0569973	1.55929	0
CUST_11377_PI424980000	AAEL010826-RA	AAEL010826	0		histone-lysine n-methyltransferase [Source:VB External Description;Acc:AAEL010826]	0.552255	0.777795	-1.29299	0.542926	0.672365	-1.17177	0.0742456	0.160767	-1.25749	0	0	0	0	0	0	0.268106	-1.24075	0
CUST_11378_PI424980000	AAEL002843-RA	AAEL002843	0		0	0.785373	0.905209	-0.199042	0.000423114	0.0470285	-2.00112	0.00425953	0.048178	-1.97878	0	0	0	1	0	0	0.000148852	-1.39298	0
CUST_1138_PI424980000	AAEL013904-RA	AAEL013904	0		3-hydroxyisobutyrate dehydrogenase [Source:VB External Description;Acc:AAEL013904]	0.653953	0.870124	0.1274	0.79818	0.865281	1.10263	0.715471	0.786366	-1.03811	0	0	0	0	0	0	0.922445	0.0639726	0
CUST_11382_PI424980000	AAEL006998-RA	AAEL006998	0		0	0.665758	0.850346	-1.19789	0.127317	0.286995	-1.41274	0.0473186	0.124048	-1.42703	0	0	0	0	0	0	0.0872241	-1.34589	0
CUST_11383_PI424980000	AAEL013989-RA	AAEL013989	0		protein translocation complex beta subunit, putative [Source:VB External Description;Acc:AAEL013989]	0.951982	0.982639	-0.00525295	0.354702	0.513173	-1.04511	0.191152	0.297905	-1.15752	0	0	0	0	0	0	0.483787	-0.735959	0
CUST_11387_PI424980000	AAEL012375-RA	AAEL012375	0		0	0.297565	0.616174	-1.41387	0.549191	0.678036	-1.06313	0.336238	0.448377	-1.04441	0	0	0	0	0	0	0.445647	-1.1738	0
CUST_1139_PI424980000	AAEL002827-RA	AAEL002827	0		ATP synthase beta subunit [Source:VB External Description;Acc:AAEL002827]	0.732796	0.885815	1.17327	0.0734675	0.227397	-2.27396	0.141302	0.242622	-1.85914	0	0	0	0	0	0	0.135251	-0.98661	0
CUST_11391_PI424980000	AAEL003979-RA	AAEL003979	0		deadenylation factor EDEN-BP, putative [Source:VB External Description;Acc:AAEL003979]	0.227385	0.561322	-1.34747	0.130954	0.290804	1.62847	0.0169704	0.0766728	2.10735	0	0	0	0	1	0	0.0188976	0.79612	0
CUST_11393_PI424980000	AAEL004865-RA	AAEL004865	0		cyclin g [Source:VB External Description;Acc:AAEL004865]	0.763669	0.893439	1.08064	0.132833	0.292591	1.25175	0.0378844	0.111223	1.36182	0	0	0	0	0	0	0.0846484	1.2314	0
CUST_11394_PI424980000	AAEL010997-RA	AAEL010997	0		myosin light chain kinase [Source:VB External Description;Acc:AAEL010997]	0.00835613	0.343464	1.19412	0.164523	0.327022	1.26674	0.844877	0.888332	1.02926	0	0	0	0	0	0	0.0355348	1.16337	0
CUST_11396_PI424980000	AAEL002477-RA	AAEL002477	0		0	0.00200245	0.299444	-2.31699	0.573034	0.697198	-1.6008	0.0232345	0.0882665	-2.85641	0	1	0	0	0	1	0.00178621	-2.25807	0
CUST_11397_PI424980000	AAEL010262-RA	AAEL010262	0		0	0.249254	0.57358	-1.22617	0.306125	0.467542	1.33221	0.0796081	0.16764	1.56759	0	0	0	0	0	0	0.116187	0.557875	0
CUST_11399_PI424980000	AAEL014937-RA	AAEL014937	0		0	0.440847	0.717897	2.17566	0.261932	0.424915	5.9795	0.0519375	0.130808	51.2411	0	0	0	0	0	0	0.115181	19.7988	0
CUST_114_PI424980000	AAEL001807-RA	AAEL001807	CYP9M9	P450	cytochrome P450 (CYP9M9) [Source:VB Community Annotation;Acc:AAEL001807]	0.258094	0.578045	1.68952	0.507745	0.644517	1.2124	0.054925	0.134959	1.61464	0	0	0	0	0	0	0.130323	1.50552	0
CUST_1140_PI424980000	AAEL010205-RA	AAEL010205	0		0	0.0832467	0.468461	1.2997	0.222368	0.385795	1.28751	0.108724	0.20457	1.33926	0	0	0	0	0	0	0.0532943	1.30882	0
CUST_11401_PI424980000	AAEL014026-RA	AAEL014026	0		1-acylglycerol-3-phosphate acyltransferase [Source:VB External Description;Acc:AAEL014026]	0.00303984	0.356522	-2.55628	0.237609	0.400351	-2.12777	0.382983	0.493951	-1.63943	0	1	0	0	0	0	0.0118269	-2.10783	0
CUST_11405_PI424980000	AAEL007834-RA	AAEL007834	0		0	0.712166	0.880034	-1.09801	0.290572	0.45218	-1.17522	0.233866	0.343136	-1.188	0	0	0	0	0	0	0.416867	-1.15375	0
CUST_11406_PI424980000	AAEL007834-RB	AAEL007834	0		0	0.654136	0.849497	-1.10606	0.516115	0.650645	-1.10299	0.332489	0.44497	-1.17152	0	0	0	0	0	0	0.626198	-1.12685	0
CUST_11408_PI424980000	AAEL001455-RA	AAEL001455	0		0	0.973764	0.990732	-0.00248315	0.273933	0.436458	-1.32534	0.0317447	0.102209	-1.26657	0	0	0	0	0	0	0.145265	-0.864797	0
CUST_11409_PI424980000	AAEL007156-RA	AAEL007156	0		0	0.803945	0.924162	-0.0201142	0.18748	0.351194	1.2683	0.133313	0.233687	1.40686	0	0	0	0	0	0	0.251993	0.885017	0
CUST_11410_PI424980000	AAEL007156-RB	AAEL007156	0		0	0.0730018	0.538638	-1.37127	0.164179	0.326597	1.22224	0.227198	0.33662	1.18442	0	0	0	0	0	0	0.0662965	0.345133	0
CUST_11411_PI424980000	AAEL013435-RA	AAEL013435	0		secreted polypeptide, putative [Source:VB External Description;Acc:AAEL013435]	0.925773	0.971945	0.0131898	0.379855	0.535654	-1.11755	0.0233063	0.0884379	-1.3337	0	0	0	0	0	0	0.142149	-0.812688	0
CUST_11412_PI424980000	AAEL008321-RA	#N/A	#N/A		#N/A	0.725893	0.886673	1.08901	0.0839341	0.239975	1.20244	0.0259486	0.0929497	1.41779	0	0	0	0	0	0	0.0446612	1.23641	0
CUST_11413_PI424980000	AAEL003952-RA	AAEL003952	0		calpain 4, 6, 7, invertebrate [Source:VB External Description;Acc:AAEL003952]	0.291839	0.601903	-1.07421	0.076745	0.231255	1.26911	0.00259123	0.0432462	1.33024	0	0	0	0	0	0	0.00338519	0.508381	0
CUST_11415_PI424980000	AAEL011275-RA	AAEL011275	0		organic cation transporter [Source:VB External Description;Acc:AAEL011275]	0.18103	0.51622	-1.87042	0.0316209	0.166877	-1.66387	0.335493	0.447623	-1.14793	0	0	0	0	0	0	0.0515049	-1.56074	0
CUST_11416_PI424980000	AAEL000400-RA	AAEL000400	0		0	0.639566	0.837062	-1.13912	0.329524	0.48888	1.27109	0.216925	0.325911	1.27915	0	0	0	0	0	0	0.404359	0.470376	0
CUST_11417_PI424980000	AAEL005258-RA	AAEL005258	0		syntaxin, putative [Source:VB External Description;Acc:AAEL005258]	0.352852	0.648525	-1.13019	0.0107653	0.12057	1.20099	0.281977	0.393537	1.05351	0	0	0	0	0	0	0.0334458	0.374771	0
CUST_11418_PI424980000	AAEL005258-RB	AAEL005258	0		syntaxin, putative [Source:VB External Description;Acc:AAEL005258]	0.386757	0.672276	-1.1211	0.0127572	0.12579	1.18933	0.182451	0.288269	1.11423	0	0	0	0	0	0	0.0293495	0.394155	0
CUST_11419_PI424980000	AAEL005448-RA	#N/A	#N/A		#N/A	0.0782694	0.420818	-1.51023	0.00939994	0.114886	-2.57037	0.203753	0.311993	-1.44517	0	0	0	1	0	0	0.00728154	-1.84192	0
CUST_1142_PI424980000	AAEL002542-RA	AAEL002542	Tpi		triosephosphate isomerase [Source:VB Community Annotation;Acc:AAEL002542]	0.0221474	0.343074	-3.77895	0.158571	0.320903	-1.59867	0.0413655	0.115754	-2.48921	0	1	0	0	0	1	0.00710129	-2.62228	0
CUST_11421_PI424980000	AAEL003306-RA	AAEL003306	0		MRAS2, putative [Source:VB External Description;Acc:AAEL003306]	0.0177846	0.342566	1.35115	0.0891632	0.245763	1.66903	0.0413096	0.115662	1.75722	0	0	0	0	0	0	0.00373608	1.59247	0
CUST_11423_PI424980000	AAEL013846-RA	AAEL013846	0		0	0.0457731	0.391443	-2.20707	0.232042	0.395724	-1.51106	0.237764	0.347602	-1.18207	0	1	0	0	0	0	0.0628053	-1.6334	0
CUST_11424_PI424980000	AAEL011511-RA	AAEL011511	0		0	0.149104	0.584482	-1.33013	0.173555	0.336861	-1.12341	0.280741	0.392251	-1.13276	0	0	0	0	0	0	0.13114	-1.19544	0
CUST_11427_PI424980000	AAEL001177-RA	AAEL001177	0		signal recognition particle, 14kD, putative [Source:VB External Description;Acc:AAEL001177]	0.0718845	0.409722	-1.09355	0.396538	0.550481	-1.07566	0.201747	0.309707	-1.10913	0	0	0	0	0	0	0.111928	-1.09278	0
CUST_11428_PI424980000	AAEL006871-RA	AAEL006871	0		0	0.0164827	0.340022	-1.91089	0.549573	0.678239	-1.18006	0.0153136	0.0732303	-1.34582	0	0	0	0	0	0	0.00684395	-1.47892	0
CUST_11429_PI424980000	AAEL000337-RA	AAEL000337	0		0	0.83705	0.931569	-1.06008	0.673358	0.777822	1.12726	0.0698855	0.155712	-1.27552	0	0	0	0	0	0	0.372803	-0.402781	0
CUST_11431_PI424980000	AAEL005918-RA	AAEL005918	0		ATP-binding cassette transporter [Source:VB External Description;Acc:AAEL005918]	0.103185	0.583917	1.47348	0.801193	0.867092	-1.07488	0.397458	0.507032	-1.12064	0	0	0	0	0	0	0.33675	-0.240678	0
CUST_11432_PI424980000	AAEL006783-RA	AAEL006783	0		histone H3 methyltransferase [Source:VB External Description;Acc:AAEL006783]	0.244536	0.714649	-0.0160527	0.614956	0.730837	-1.01632	0.842947	0.887127	1.03344	0	0	0	0	0	0	0.658968	0.000353883	0
CUST_11433_PI424980000	AAEL001738-RA	AAEL001738	0		MRAS2, putative [Source:VB External Description;Acc:AAEL001738]	0.256594	0.583096	-1.54837	0.0690616	0.222204	1.36734	0.557303	0.650481	1.07201	0	0	0	0	0	0	0.16077	0.296994	0
CUST_11434_PI424980000	AAEL000281-RA	AAEL000281	0		0	0.0398712	0.378149	1.46646	0.0347137	0.17216	1.5305	0.0558179	0.136347	1.32447	0	0	0	0	0	0	0.00427177	1.44048	0
CUST_11436_PI424980000	AAEL004744-RA	AAEL004744	0		ccaat-binding transcription factor subunit a [Source:VB External Description;Acc:AAEL004744]	0.538024	0.768759	-1.03192	0.592618	0.713376	-1.07367	0.940133	0.957408	1.00441	0	0	0	0	0	0	0.878447	-0.36706	0
CUST_11437_PI424980000	AAEL004744-RB	AAEL004744	0		ccaat-binding transcription factor subunit a [Source:VB External Description;Acc:AAEL004744]	0.55932	0.805357	1.07878	0.648406	0.758002	-1.03591	0.929886	0.950174	1.00717	0	0	0	0	0	0	0.903027	0.350015	0
CUST_11438_PI424980000	AAEL007617-RA	AAEL007617	0		serine/threonine-protein kinase vrk [Source:VB External Description;Acc:AAEL007617]	0.365085	0.661803	-1.16805	0.142059	0.304145	-1.45281	0.0848803	0.174483	-1.4067	0	0	0	0	0	0	0.0930822	-1.34252	0
CUST_1144_PI424980000	AAEL008103-RA	AAEL008103	RpS8		40S ribosomal protein S8 [Source:VB Community Annotation;Acc:AAEL008103]	0.286928	0.820077	0.0609351	0.396667	0.550507	1.20003	0.0018533	0.0388413	1.352	0	0	0	0	0	0	0.00955173	0.870988	0
CUST_11441_PI424980000	AAEL010561-RA	AAEL010561	0		0	0.479813	0.73348	1.12717	0.556185	0.683555	1.03121	0.0286553	0.0978417	-1.05899	0	0	0	0	0	0	0.135725	0.366463	0
CUST_11442_PI424980000	AAEL006791-RA	AAEL006791	0		rab6 GTPase activating protein, gapcena (rabgap1 protein) [Source:VB External Description;Acc:AAEL006791]	0.0282555	0.365574	1.27575	0.156289	0.318451	1.33513	0.0240087	0.0891368	1.50135	0	0	0	0	0	0	0.00551637	1.37074	0
CUST_11443_PI424980000	AAEL007435-RA	AAEL007435	0		0	0.0823261	0.423055	-1.3337	0.81062	0.873601	-1.03659	0.0118229	0.0657079	1.1584	0	0	0	0	0	0	0.0265646	-0.403963	0
CUST_11444_PI424980000	AAEL009492-RA	AAEL009492	0		0	0.235598	0.56048	1.42136	0.100069	0.257618	1.15108	0.0949553	0.186802	1.17498	0	0	0	0	0	0	0.0575747	1.24914	0
CUST_11448_PI424980000	AAEL003367-RA	AAEL003367	0		nucleolar complex protein [Source:VB External Description;Acc:AAEL003367]	0.0235985	0.390675	-1.58927	0.0873178	0.243951	-1.42249	0.0017179	0.0376068	-1.56181	0	0	0	0	0	0	0.0003268	-1.52452	0
CUST_11449_PI424980000	AAEL005990-RA	AAEL005990	0		adrenodoxin reductase, putative [Source:VB External Description;Acc:AAEL005990]	0.0209071	0.347817	1.92251	0.899341	0.933189	1.03546	0.757175	0.818106	1.05601	0	0	0	0	0	0	0.203464	1.33799	0
CUST_1145_PI424980000	AAEL003237-RA	AAEL003237	0		low molecular weight protein-tyrosine-phosphatase [Source:VB External Description;Acc:AAEL003237]	0.878069	0.952742	-0.0014504	0.00230452	0.078658	-2.21676	0.0128681	0.0679577	-2.07409	0	0	0	1	0	1	0.00175163	-1.43077	0
CUST_11450_PI424980000	AAEL000765-RA	AAEL000765	0		hexamerin 2 beta [Source:VB External Description;Acc:AAEL000765]	0.0871182	0.424466	6.42739	0.00344995	0.085268	35.673	0.000301629	0.0244639	67.2804	0	0	1	0	1	0	1.34804e-05	36.4602	1
CUST_11451_PI424980000	AAEL010052-RA	AAEL010052	0		0	0.61304	0.81981	1.6841	0.238365	0.401081	1.34988	0.0990381	0.192518	-1.47237	0	0	0	0	0	0	0.205583	0.520535	0
CUST_11454_PI424980000	AAEL014797-RA	AAEL014797	0		acyl-coa dehydrogenase [Source:VB External Description;Acc:AAEL014797]	0.0793746	0.458637	1.14912	0.307067	0.467977	-1.26754	0.461948	0.567113	1.50145	0	0	0	0	0	0	0.175094	0.461009	0
CUST_11456_PI424980000	AAEL005218-RA	AAEL005218	0		0	0.441478	0.708513	1.54985	0.461889	0.605839	-1.33992	0.407425	0.517108	-1.20391	0	0	0	0	0	0	0.546906	-0.331326	0
CUST_11457_PI424980000	AAEL005218-RB	AAEL005218	0		0	0.444508	0.710245	1.55026	0.532708	0.664428	-1.27658	0.469579	0.57352	-1.1661	0	0	0	0	0	0	0.623655	-0.297472	0
CUST_11458_PI424980000	AAEL005218-RC	AAEL005218	0		0	0.319422	0.625002	1.58639	0.426423	0.575796	-1.31679	0.367118	0.479305	-1.20237	0	0	0	0	0	0	0.424168	-0.310924	0
CUST_11460_PI424980000	AAEL008484-RA	AAEL008484	0		steroid receptor-interacting snf2 domain protein [Source:VB External Description;Acc:AAEL008484]	0.100434	0.437557	1.21851	0.17122	0.333943	1.28395	0.041404	0.115825	1.32422	0	0	0	0	0	0	0.024571	1.27556	0
CUST_11461_PI424980000	AAEL007664-RA	AAEL007664	0		nicotinic acetylcholine receptor subunit [Source:VB External Description;Acc:AAEL007664]	0.77027	0.905008	-0.0074974	0.205025	0.369191	-1.17343	0.065548	0.149704	-1.18101	0	0	0	0	0	0	0.16579	-0.787312	0
CUST_11463_PI424980000	AAEL002210-RA	AAEL002210	0		sodium/chloride dependent amino acid transporter [Source:VB External Description;Acc:AAEL002210]	0.710065	0.868199	-1.07808	0.331006	0.490357	-1.17424	0.086337	0.175955	-1.60447	0	0	0	0	0	0	0.253508	-1.28559	0
CUST_11464_PI424980000	AAEL007647-RA	AAEL007647	0		0	0.615338	0.816436	1.06977	0.697301	0.793991	-1.08766	0.697439	0.771273	1.14161	0	0	0	0	0	0	0.878083	0.374573	0
CUST_11466_PI424980000	AAEL008984-RA	AAEL008984	0		0	0.0963639	0.434365	1.83434	0.0131107	0.12586	5.33192	0.00321776	0.0443148	4.49048	0	0	1	0	1	0	0.000367725	3.88558	0
CUST_11467_PI424980000	AAEL007388-RA	AAEL007388	0		0	0.577509	0.810139	-0.0712647	0.0200197	0.14433	1.2429	0.0142562	0.0705457	1.36961	0	0	0	0	0	0	0.00785358	0.847083	0
CUST_1147_PI424980000	AAEL010223-RA	AAEL010223	0		phosphatidylserine decarboxylase [Source:VB External Description;Acc:AAEL010223]	0.947509	0.982177	-1.08901	0.00451062	0.0912027	-1.46426	0.112327	0.208556	-1.2193	0	0	0	0	0	0	0.018165	-1.25752	0
CUST_11470_PI424980000	AAEL005889-RA	AAEL005889	0		0	0.414753	0.717643	-1.53376	0.0207627	0.14683	-2.46269	0.284981	0.396565	-1.31359	0	0	0	1	0	0	0.061524	-1.77001	0
CUST_11471_PI424980000	AAEL002436-RA	AAEL002436	0		0	0.134992	0.474911	2.34643	0.0741079	0.228115	1.64925	0.0523852	0.131272	1.71067	0	0	0	0	0	0	0.0194346	1.90212	0
CUST_11472_PI424980000	AAEL002436-RB	AAEL002436	0		0	0.109189	0.447431	2.46679	0.0538811	0.199562	1.69816	0.0551873	0.135365	1.68486	0	0	0	0	0	0	0.0134075	1.94994	0
CUST_11473_PI424980000	AAEL002436-RC	AAEL002436	0		0	0.127426	0.467549	2.44942	0.0602078	0.209402	1.7066	0.0647016	0.148724	1.7017	0	0	0	0	0	0	0.0186395	1.95257	0
CUST_11475_PI424980000	AAEL011703-RA	AAEL011703	0		0	0.013283	0.328721	-1.38219	0.308179	0.468913	-1.06142	0.0105266	0.0636449	1.12904	0	0	0	0	0	0	0.00265335	-0.438192	0
CUST_11476_PI424980000	AAEL011703-RB	AAEL011703	0		0	0.0440885	0.379702	-1.39701	0.0103029	0.117823	-1.19677	0.136303	0.237181	1.29807	0	0	0	0	0	0	0.00356847	-0.431906	0
CUST_11477_PI424980000	AAEL008235-RA	AAEL008235	0		surfeit locus protein [Source:VB External Description;Acc:AAEL008235]	0.103294	0.44368	-1.66603	0.0896283	0.246606	-1.13371	0.069091	0.154565	-1.1317	0	0	0	0	0	0	0.0226433	-1.31048	0
CUST_11478_PI424980000	AAEL007465-RA	AAEL007465	0		0	0.322981	0.627695	1.16373	0.111728	0.270708	1.48483	0.0906207	0.181569	1.56165	0	0	0	0	0	0	0.0755366	1.40341	0
CUST_11479_PI424980000	AAEL009357-RA	AAEL009357	0		myosin v [Source:VB External Description;Acc:AAEL009357]	0.0835695	0.429282	-1.218	0.593081	0.713446	-1.08962	0.751086	0.813903	1.0452	0	0	0	0	0	0	0.36129	-0.42081	0
CUST_1148_PI424980000	AAEL013583-RA	AAEL013583	RpL23		60S ribosomal protein L23 (L17A)(AeRpL17A) [Source:VB Community Annotation;Acc:AAEL013583]	0.820684	0.927972	-0.0023864	0.664378	0.771419	1.02916	0.691422	0.766233	1.03698	0	0	0	0	0	0	0.924145	0.687915	0
CUST_11482_PI424980000	AAEL002755-RA	AAEL002755	0		nucleoprotein, putative [Source:VB External Description;Acc:AAEL002755]	0.413837	0.691587	1.48915	0.515792	0.6504	-1.21475	0.35095	0.463263	-1.2132	0	0	0	0	0	0	0.520579	-0.312936	0
CUST_11484_PI424980000	AAEL012812-RA	AAEL012812	0		exosome complex exonuclease RRP41, putative [Source:VB External Description;Acc:AAEL012812]	0.164679	0.525922	-1.57342	0.116297	0.275664	-1.6641	0.023422	0.0884821	-1.90502	0	0	0	0	0	0	0.0172373	-1.71418	0
CUST_11486_PI424980000	AAEL006266-RA	#N/A	#N/A		#N/A	0.248689	0.571768	1.19704	0.15561	0.317839	1.53866	0.0107139	0.0639628	1.86472	0	0	0	0	0	0	0.0162179	1.53347	0
CUST_11488_PI424980000	AAEL014540-RA	AAEL014540	0		hypoxia associated factor [Source:VB External Description;Acc:AAEL014540]	0.454878	0.718547	-1.09587	0.0621866	0.211926	1.15878	0.035733	0.107942	1.17496	0	0	0	0	0	0	0.0320233	0.412621	0
CUST_1149_PI424980000	AAEL011704-RA	AAEL011704	0		heat shock protein [Source:VB External Description;Acc:AAEL011704]	0.927572	0.972537	-1.05999	0.0633189	0.213619	-2.34587	0.000732783	0.0292201	-3.24208	0	0	0	0	0	1	0.00265069	-2.21598	0
CUST_11490_PI424980000	AAEL005570-RA	AAEL005570	0		0	0.400919	0.684608	-1.21791	0.23521	0.398899	1.128	0.0290028	0.0982733	1.15906	0	0	0	0	0	0	0.0665043	0.356387	0
CUST_11491_PI424980000	AAEL005709-RA	AAEL005709	0		n-acetyltransferase separation anxiety [Source:VB External Description;Acc:AAEL005709]	0.106261	0.490284	1.14534	0.725281	0.814629	-1.03447	0.66927	0.747999	-1.05544	0	0	0	0	0	0	0.431164	-0.314857	0
CUST_11492_PI424980000	AAEL005790-RA	AAEL005790	0		malic enzyme [Source:VB External Description;Acc:AAEL005790]	0.0368569	0.364933	-1.76581	0.0132706	0.126013	-3.26784	0.0181548	0.0793656	-2.33173	0	0	0	1	0	1	0.000712868	-2.45513	0
CUST_11494_PI424980000	AAEL010045-RA	AAEL010045	0		Protein FAM50 homolog [Source:VB External Description;Acc:AAEL010045]	0.178211	0.51443	1.13629	0.034674	0.17216	-1.4082	0.000417901	0.025604	-1.68996	0	0	0	0	0	0	0.000249567	-0.653955	0
CUST_11495_PI424980000	AAEL005870-RA	AAEL005870	0		flap endonuclease-1 [Source:VB External Description;Acc:AAEL005870]	0.0443675	0.377881	-1.48283	0.0578228	0.205517	-1.18114	0.0060797	0.0529704	-1.52624	0	0	0	0	0	0	0.00114364	-1.39674	0
CUST_11497_PI424980000	AAEL010899-RA	AAEL010899	0		0	0.0817282	0.482884	1.46713	0.662879	0.770277	-1.01408	0.650248	0.732153	1.04006	0	0	0	0	0	0	0.350288	0.497706	0
CUST_11498_PI424980000	AAEL010978-RA	AAEL010978	0		0	0.0346248	0.38754	-1.51038	0.523252	0.656849	-1.11309	0.870666	0.906793	1.01847	0	0	0	0	0	0	0.217023	-0.535002	0
CUST_11499_PI424980000	AAEL009242-RA	AAEL009242	0		0	0.00299591	0.522357	-1.10304	0.430324	0.578622	1.10954	0.160562	0.263654	-1.1054	0	0	0	0	0	0	0.0094105	-0.366302	0
CUST_115_PI424980000	AAEL001960-RA	AAEL001960	0	P450	cytochrome P450 [Source:VB External Description;Acc:AAEL001960]	0.9671	0.987799	-1.06713	0.031069	0.165548	1.32212	0.00395559	0.0468532	1.81799	0	0	0	0	0	0	0.00604689	0.690994	0
CUST_1150_PI424980000	AAEL009206-RA	AAEL009206	0		organic cation transporter [Source:VB External Description;Acc:AAEL009206]	0.0593261	0.398309	1.42318	0.561082	0.687601	1.15554	0.785368	0.841098	1.06056	0	0	0	0	0	0	0.294998	1.21309	0
CUST_11501_PI424980000	AAEL013966-RA	AAEL013966	0		ATP-dependent clp protease ATP-binding subunit clpx [Source:VB External Description;Acc:AAEL013966]	0.494109	0.838056	0.0738237	0.00287004	0.0801881	-1.73348	0.128294	0.227612	-1.25715	0	0	0	0	0	0	0.00849529	-0.97227	0
CUST_11502_PI424980000	AAEL004710-RA	AAEL004710	0		spingomyelin synthetase [Source:VB External Description;Acc:AAEL004710]	0.163281	0.501222	-1.63291	0.00485666	0.0930916	-2.80097	0.012484	0.0666808	-2.36699	0	0	0	1	0	1	0.000781219	-2.26695	0
CUST_11503_PI424980000	AAEL004710-RB	AAEL004710	0		spingomyelin synthetase [Source:VB External Description;Acc:AAEL004710]	0.400136	0.68564	1.1673	0.571093	0.695603	1.20212	0.375378	0.486713	1.19976	0	0	0	0	0	0	0.555154	1.18972	0
CUST_11504_PI424980000	AAEL013267-RA	AAEL013267	0		0	0.444038	0.713545	-1.42157	0.609761	0.726297	-1.07554	0.783	0.839193	1.02454	0	0	0	0	0	0	0.795901	-0.490855	0
CUST_11508_PI424980000	AAEL005142-RA	AAEL005142	0		platelet endothelial tetraspan antigen 3 (cd151 antigen) [Source:VB External Description;Acc:AAEL005142]	0.580862	0.860548	0.066248	0.131846	0.291749	1.22244	0.0428542	0.118	1.5115	0	0	0	0	0	0	0.0757299	0.933397	0
CUST_11509_PI424980000	AAEL005154-RA	AAEL005154	0		0	0.320842	0.628709	1.38003	0.509081	0.645327	-1.17216	0.27354	0.384777	-1.14624	0	0	0	0	0	0	0.399377	-0.31279	0
CUST_1151_PI424980000	AAEL007506-RA	AAEL007506	0		lava lamp protein [Source:VB External Description;Acc:AAEL007506]	4.87234e-06	0.226963	-1.58981	0.111281	0.270231	-1.30957	0.000690642	0.0292201	-1.19567	0	0	0	0	0	0	9.67135e-08	-1.36502	0
CUST_11512_PI424980000	AAEL002106-RA	AAEL002106	0		0	0.972458	0.989806	-0.0169759	0.746784	0.830913	-1.02567	0.686164	0.761845	-1.01503	0	0	0	0	0	0	0.966277	-0.685893	0
CUST_11514_PI424980000	AAEL007804-RA	AAEL007804	0		semaphorin [Source:VB External Description;Acc:AAEL007804]	0.735173	0.880541	1.10978	0.00435468	0.0903725	1.59259	0.00454774	0.0493631	1.48388	0	0	0	0	0	0	0.00107967	1.39542	0
CUST_11515_PI424980000	AAEL011155-RA	AAEL011155	0		0	0.0729726	0.474722	-1.26383	0.162529	0.324901	-1.2511	0.0307006	0.100813	-1.476	0	0	0	0	0	0	0.0146613	-1.33031	0
CUST_11517_PI424980000	AAEL001691-RA	AAEL001691	0		adenylate cyclase [Source:VB External Description;Acc:AAEL001691]	0.930313	0.974005	-0.0029329	0.262189	0.424915	-1.22609	0.00865115	0.0595156	-1.53211	0	0	0	0	0	0	0.0551596	-0.920378	0
CUST_11518_PI424980000	AAEL005341-RA	AAEL005341	hk		Protein hook [Source:VB Community Annotation;Acc:AAEL005341]	0.851256	0.942618	0.0293511	0.138669	0.299816	1.16579	0.345654	0.458194	-1.09141	0	0	0	0	0	0	0.380108	0.0345748	0
CUST_11519_PI424980000	AAEL007356-RA	AAEL007356	0		0	0.0491135	0.422637	-1.71827	0.351473	0.509891	-1.4149	0.0504671	0.128705	-1.63824	0	0	0	0	0	0	0.0286322	-1.59047	0
CUST_11520_PI424980000	AAEL007356-RB	AAEL007356	0		0	0.0428887	0.378823	-1.67222	0.343258	0.501393	-1.46039	0.0452791	0.121436	-1.7659	0	0	0	0	0	0	0.0233679	-1.63284	0
CUST_11521_PI424980000	AAEL009315-RA	AAEL009315	0		0	0.0107332	0.328383	-1.2301	0.0576114	0.205139	-1.69746	0.021861	0.0856243	-1.44464	0	0	0	0	0	0	0.00101465	-1.4574	0
CUST_11522_PI424980000	AAEL005947-RA	AAEL005947	0		G-rich sequence factor-1, putative [Source:VB External Description;Acc:AAEL005947]	0.161659	0.498996	-1.12524	0.605671	0.723008	-1.03942	0.43929	0.546013	1.04882	0	0	0	0	0	0	0.391228	-0.371948	0
CUST_11523_PI424980000	AAEL005947-RB	AAEL005947	0		G-rich sequence factor-1, putative [Source:VB External Description;Acc:AAEL005947]	0.0973917	0.449544	-1.12012	0.687745	0.788536	-1.03414	0.475609	0.578478	1.04175	0	0	0	0	0	0	0.330854	-0.370835	0
CUST_11529_PI424980000	AAEL009499-RA	AAEL009499	0		0	0.987989	0.995526	-1.03144	0.168581	0.330943	-1.63923	0.0176682	0.0782671	-1.51295	0	0	0	0	0	0	0.0700773	-1.39454	0
CUST_1153_PI424980000	AAEL012547-RA	AAEL012547	0		lkb1 interacting protein [Source:VB External Description;Acc:AAEL012547]	0.492775	0.741145	-1.05902	0.89228	0.928944	1.00747	0.0242074	0.0896064	-1.22976	0	0	0	0	0	0	0.168824	-0.427102	0
CUST_11530_PI424980000	AAEL005636-RA	AAEL005636	0		eukariotic translation initiation factor 2b, epsilon subunit [Source:VB External Description;Acc:AAEL005636]	0.414731	0.701671	-1.07626	0.855983	0.905363	-1.00855	0.0569207	0.137692	-1.23744	0	0	0	0	0	0	0.25286	-1.10742	0
CUST_11535_PI424980000	AAEL001656-RA	AAEL001656	0		sodium-dependent phosphate transporter [Source:VB External Description;Acc:AAEL001656]	0.588402	0.80484	1.03494	0.640014	0.75143	1.04983	0.410779	0.519976	-1.08049	0	0	0	0	0	0	0.712806	0.334763	0
CUST_11536_PI424980000	AAEL012037-RA	AAEL012037	0		sulphate transporter [Source:VB External Description;Acc:AAEL012037]	0.00951942	0.327156	1.71975	0.0798828	0.235088	1.73806	0.0840854	0.173242	1.42114	0	0	0	0	0	0	0.00366332	1.62632	0
CUST_1154_PI424980000	AAEL014889-RA	AAEL014889	0		NADH:ubiquinone dehydrogenase, putative [Source:VB External Description;Acc:AAEL014889]	0.0641255	0.43578	1.49097	0.347314	0.505239	-4.2624	0.472919	0.57633	-1.20103	0	0	0	0	0	0	0.167674	-1.32416	0
CUST_11541_PI424980000	AAEL008828-RA	AAEL008828	0		carbonic anhydrase [Source:VB External Description;Acc:AAEL008828]	0.92277	0.969679	-1.20633	0.0622451	0.211935	-2.27599	0.470806	0.574808	-1.20037	0	0	0	0	0	0	0.300917	-1.5609	0
CUST_11543_PI424980000	AAEL011900-RA	AAEL011900	0		N-acetyllactosaminide beta-1,3-N-acetylglucosaminyltransferase, putative [Source:VB External Description;Acc:AAEL011900]	0.613683	0.848768	-1.15083	0.309661	0.47027	1.29965	0.0462641	0.122692	1.52052	0	0	0	0	0	0	0.148924	0.556446	0
CUST_11545_PI424980000	AAEL011722-RA	AAEL011722	0		zinc carboxypeptidase [Source:VB External Description;Acc:AAEL011722]	0.0655595	0.403931	2.81464	0.0380366	0.176853	3.36882	0.0521739	0.131105	2.43521	0	0	1	0	0	0	0.00650171	2.87289	0
CUST_11546_PI424980000	AAEL008492-RA	AAEL008492	0		0	0.244199	0.56579	1.31112	0.665725	0.772329	1.0767	0.199228	0.307123	1.25866	0	0	0	0	0	0	0.333998	1.21549	0
CUST_11547_PI424980000	AAEL009875-RB	AAEL009875	0		alanine aminotransferase [Source:VB External Description;Acc:AAEL009875]	0.348635	0.773345	0.0782157	0.212958	0.37698	-2.27772	0.118572	0.216429	-2.54162	0	0	0	0	0	0	0.149053	-1.58037	0
CUST_11548_PI424980000	AAEL008829-RA	AAEL008829	0		0	0.0667531	0.405792	-1.66085	0.136051	0.297021	-1.97845	0.0106123	0.0636993	-1.81022	0	0	0	0	0	0	0.00510836	-1.8165	0
CUST_11550_PI424980000	AAEL004834-RA	AAEL004834	0		PHD finger protein [Source:VB External Description;Acc:AAEL004834]	0.81297	0.9227	-0.0463906	0.843754	0.896756	-1.02991	0.00741065	0.056049	1.32313	0	0	0	0	0	0	0.102838	0.0822751	0
CUST_11551_PI424980000	AAEL007543-RA	AAEL007543	0		0	0.307027	0.614696	-1.86775	0.154444	0.316783	-2.83702	0.0426672	0.117715	-2.81881	0	0	0	0	0	1	0.053498	-2.50786	0
CUST_11552_PI424980000	AAEL007174-RA	AAEL007174	0		tripeptidyl peptidase ii [Source:VB External Description;Acc:AAEL007174]	0.0465282	0.391143	1.47093	0.017951	0.140906	2.23229	0.0689918	0.154458	1.61663	0	0	1	0	0	0	0.00336556	1.77328	0
CUST_11553_PI424980000	AAEL010952-RA	AAEL010952	0		0	0.344604	0.778591	-1.09203	0.114052	0.273053	1.55941	0.00484631	0.0497395	1.81746	0	0	0	0	0	0	0.00881019	0.761612	0
CUST_11554_PI424980000	AAEL005892-RA	AAEL005892	0		0	0.0168323	0.334423	-1.35073	0.0118016	0.12374	-1.31731	0.740907	0.805502	-1.0388	0	0	0	0	0	0	0.00717563	-1.23561	0
CUST_11556_PI424980000	AAEL014867-RA	AAEL014867	0		apoptosis inhibitor [Source:VB External Description;Acc:AAEL014867]	0.367205	0.659123	-1.11892	0.0385362	0.177686	-1.10037	0.00070174	0.0292201	1.14725	0	0	0	0	0	0	0.000783231	-0.357345	0
CUST_11557_PI424980000	AAEL011101-RA	AAEL011101	0		0	0.659341	0.841606	-0.145705	0.113026	0.272176	-1.88679	0.00334216	0.044438	-2.36403	0	0	0	0	0	1	0.0108903	-1.46551	0
CUST_11558_PI424980000	AAEL006735-RA	AAEL006735	0		0	0.795901	0.92277	1.03414	0.405901	0.557568	1.10445	0.114	0.210488	-1.16521	0	0	0	0	0	0	0.359129	0.32446	0
CUST_11559_PI424980000	AAEL001867-RA	AAEL001867	0		sodium-dependent phosphate transporter [Source:VB External Description;Acc:AAEL001867]	0.0101435	0.324073	-1.6155	0.251995	0.41569	1.63291	0.140104	0.24136	1.36288	0	0	0	0	0	0	0.0144731	0.460097	0
CUST_1156_PI424980000	AAEL010135-RA	AAEL010135	0		0	0.639531	0.830576	-1.06091	0.206658	0.370085	1.06209	0.00531395	0.0505967	-1.07549	0	0	0	0	0	0	0.0243163	-0.358103	0
CUST_11561_PI424980000	AAEL005149-RA	AAEL005149	0		liprin-beta1, putative [Source:VB External Description;Acc:AAEL005149]	0.0719345	0.424513	-1.42092	0.288933	0.450534	-1.35975	0.0346114	0.106484	-1.29453	0	0	0	0	0	0	0.0247645	-1.3584	0
CUST_11562_PI424980000	AAEL007488-RA	#N/A	#N/A		#N/A	0.166014	0.507849	-2.05395	0.117199	0.276066	1.22281	0.37491	0.486422	1.18016	0	0	0	0	0	0	0.131498	0.116341	0
CUST_11563_PI424980000	AAEL010751-RA	AAEL010751	0		methylenetetrahydrofolate dehydrogenase [Source:VB External Description;Acc:AAEL010751]	0.0444039	0.435731	-1.48836	0.61025	0.726708	-1.17223	0.0712463	0.157363	-1.65484	0	0	0	0	0	0	0.0517028	-1.43847	0
CUST_11564_PI424980000	AAEL001481-RA	AAEL001481	0		0	0.002558	0.315586	1.31094	0.00280775	0.0801881	2.20805	0.00633393	0.0534579	1.64295	0	0	1	0	0	0	7.31541e-06	1.72065	0
CUST_11565_PI424980000	AAEL006977-RA	AAEL006977	0		serine/threonine protein phosphatase 2a regulatory subunit a [Source:VB External Description;Acc:AAEL006977]	0.178841	0.573981	1.11197	0.414074	0.565406	1.06099	0.38804	0.498659	1.07659	0	0	0	0	0	0	0.311768	1.08318	0
CUST_11566_PI424980000	AAEL001315-RA	AAEL001315	0		0	0.44858	0.750685	-0.0276544	0.772573	0.848367	-1.06861	0.374402	0.485999	-1.11398	0	0	0	0	0	0	0.665277	-0.736749	0
CUST_11567_PI424980000	AAEL015108-RA	AAEL015108	0		0	0.00367995	0.308938	-1.31433	0.983151	0.990222	-1.00411	0.719435	0.788777	1.04022	0	0	0	0	0	0	0.0641848	-0.426073	0
CUST_1157_PI424980000	AAEL012786-RA	AAEL012786	0		0	0.400262	0.682162	-1.89407	0.944514	0.964114	1.01154	0.484562	0.586081	1.12217	0	0	0	0	0	0	0.757954	0.0798834	0
CUST_11570_PI424980000	AAEL006488-RA	AAEL006488	0		nucleoporin, p88, putative [Source:VB External Description;Acc:AAEL006488]	0.117967	0.483979	-1.38836	0.0331577	0.169817	-1.18239	0.168351	0.272521	-1.13607	0	0	0	0	0	0	0.0231513	-1.23561	0
CUST_11571_PI424980000	AAEL002095-RA	AAEL002095	0		0	0.00317819	0.376946	1.21078	0.303531	0.464871	1.20202	0.10105	0.194799	1.13596	0	0	0	0	0	0	0.0051554	1.18292	0
CUST_11574_PI424980000	AAEL005410-RA	AAEL005410	0		erythroblast macrophage protein emp [Source:VB External Description;Acc:AAEL005410]	0.871714	0.954897	-0.0452475	0.198775	0.362599	-1.08789	0.461783	0.567113	1.08386	0	0	0	0	0	0	0.53728	-0.0164258	0
CUST_11576_PI424980000	AAEL009946-RA	AAEL009946	0		DnaJ homolog subfamily B member 11 precursor [Source:VB External Description;Acc:AAEL009946]	0.0244928	0.358308	1.41107	0.0583839	0.206142	-1.08517	0.587722	0.677113	-1.06665	0	0	0	0	0	0	0.0278654	-0.246916	0
CUST_11578_PI424980000	AAEL003210-RA	AAEL003210	0		tetraspanin 29fa [Source:VB External Description;Acc:AAEL003210]	0.530916	0.831348	0.0205325	0.231343	0.395461	-1.22597	0.150351	0.251703	-1.21852	0	0	0	0	0	0	0.239309	-0.807984	0
CUST_11579_PI424980000	AAEL003210-RB	AAEL003210	0		tetraspanin 29fa [Source:VB External Description;Acc:AAEL003210]	0.453769	0.788826	0.0077618	0.101727	0.259307	-1.20765	0.13466	0.235053	-1.19401	0	0	0	0	0	0	0.118024	-0.797963	0
CUST_1158_PI424980000	AAEL009224-RA	AAEL009224	0		0	0.913142	0.965961	-1.02836	0.161309	0.323451	-1.18368	0.13043	0.22997	-1.10111	0	0	0	0	0	0	0.245188	-1.10438	0
CUST_11580_PI424980000	AAEL003210-RC	AAEL003210	0		tetraspanin 29fa [Source:VB External Description;Acc:AAEL003210]	0.306781	0.752485	0.00313425	0.110107	0.269104	-1.23685	0.127763	0.227068	-1.26928	0	0	0	0	0	0	0.0918041	-0.834332	0
CUST_11581_PI424980000	AAEL003210-RD	AAEL003210	0		tetraspanin 29fa [Source:VB External Description;Acc:AAEL003210]	0.567621	0.838606	0.016021	0.0706297	0.223831	-1.29314	0.162933	0.266244	-1.22185	0	0	0	0	0	0	0.122064	-0.832991	0
CUST_11582_PI424980000	AAEL003210-RE	AAEL003210	0		tetraspanin 29fa [Source:VB External Description;Acc:AAEL003210]	0.534609	0.804715	-0.00093725	0.125217	0.285383	-1.17106	0.178884	0.284389	-1.20314	0	0	0	0	0	0	0.182198	-0.791715	0
CUST_11583_PI424980000	AAEL003764-RA	AAEL003764	0		0	0.549762	0.776557	-1.30558	0.320624	0.479942	-1.11465	0.448938	0.55559	1.09165	0	0	0	0	0	0	0.534453	-0.44286	0
CUST_11585_PI424980000	AAEL001545-RA	AAEL001545	0		0	0.0778261	0.423145	-1.92681	0.00216505	0.078658	-1.57981	0.018627	0.0804188	-1.51035	0	0	0	0	0	0	0.000294898	-1.67232	0
CUST_11587_PI424980000	AAEL007463-RA	AAEL007463	0		5,10-methylenetetrahydrofolate reductase, putative [Source:VB External Description;Acc:AAEL007463]	0.345509	0.794072	1.23832	0.13711	0.297986	-1.75785	0.0228128	0.0874638	-3.01528	0	0	0	0	0	1	0.0336701	-1.17827	0
CUST_1159_PI424980000	AAEL009224-RB	AAEL009224	0		0	0.626405	0.821095	-1.08	0.0889851	0.245631	-1.28176	0.0258946	0.0929497	-1.21884	0	0	0	0	0	0	0.0417594	-1.19353	0
CUST_11590_PI424980000	AAEL005100-RA	AAEL005100	0		0	0.400505	0.682152	-2.27206	0.232232	0.395798	-1.72291	0.0096689	0.0618314	-2.38289	0	0	0	0	0	1	0.0293274	-2.12595	0
CUST_11592_PI424980000	AAEL012073-RA	AAEL012073	0		0	0.192973	0.676457	1.95096	0.168589	0.330943	-1.5058	0.616713	0.701758	1.08698	0	0	0	0	0	0	0.251766	0.510713	0
CUST_11593_PI424980000	AAEL000482-RA	AAEL000482	0		histone H3 [Source:VB External Description;Acc:AAEL000482]	0.354916	0.64961	1.28411	0.0885116	0.245038	1.35789	0.294904	0.407249	1.0776	0	0	0	0	0	0	0.154159	1.23987	0
CUST_11595_PI424980000	AAEL006116-RA	AAEL006116	0		0	0.182172	0.51407	1.20516	0.206414	0.370013	1.12048	0.0963159	0.188772	1.25794	0	0	0	0	0	0	0.0811907	1.19453	0
CUST_11596_PI424980000	AAEL004643-RA	AAEL004643	mRpL1		mitochondrial ribosomal protein L1 [Source:VB Community Annotation;Acc:AAEL004643]	0.0330026	0.509135	1.23378	0.253317	0.417095	-1.12251	0.31155	0.424535	-1.13937	0	0	0	0	0	0	0.0642152	-0.3427	0
CUST_11597_PI424980000	AAEL009880-RA	AAEL009880	0		serine/threonine protein kinase [Source:VB External Description;Acc:AAEL009880]	0.445844	0.711481	-1.62556	0.281683	0.44487	-1.92391	0.000877097	0.0303817	-2.03234	0	0	0	0	0	1	0.00568858	-1.8606	0
CUST_11598_PI424980000	AAEL010821-RA	AAEL010821	RpLP0		60S acidic ribosomal protein P0 [Source:VB Community Annotation;Acc:AAEL010821]	0.00699851	0.328102	-3.46486	0.828314	0.886131	1.06001	0.540747	0.636593	1.19244	0	1	0	0	0	0	0.073302	-0.404135	0
CUST_11599_PI424980000	AAEL012843-RA	AAEL012843	0		tubulin gamma chain [Source:VB External Description;Acc:AAEL012843]	0.788743	0.919219	0.0388563	0.0009365	0.0651287	-1.84736	0.0164338	0.0757552	-1.64286	0	0	0	0	0	0	0.000927173	-1.15045	0
CUST_1160_PI424980000	AAEL015380-RA	AAEL015380	0		0	0.0305967	0.35749	-1.67594	0.12505	0.285374	-1.25009	0.224246	0.333224	-1.2288	0	0	0	0	0	0	0.0283045	-1.38494	0
CUST_11601_PI424980000	AAEL012105-RA	AAEL012105	0		Zinc finger protein-like 1 homolog [Source:VB External Description;Acc:AAEL012105]	0.903572	0.963461	-0.00366195	0.115998	0.275423	-1.14748	0.131342	0.231211	-1.14732	0	0	0	0	0	0	0.199176	-0.766153	0
CUST_11602_PI424980000	AAEL008457-RA	AAEL008457	0		0	0.242481	0.566544	1.30835	0.31542	0.475583	1.33597	0.032561	0.103383	1.33895	0	0	0	0	0	0	0.0621779	1.32776	0
CUST_11603_PI424980000	AAEL008328-RA	AAEL008328	0		0	0.11212	0.720821	1.01409	0.0816585	0.237951	1.17678	0.00293204	0.0436477	1.31724	0	0	0	0	0	0	0.00179637	1.16937	0
CUST_11604_PI424980000	AAEL005446-RA	AAEL005446	0		6-phosphofructo-2-kinase/fructose-2,6-bisphosphatase [Source:VB External Description;Acc:AAEL005446]	0.290644	0.683685	1.17072	0.0562664	0.20317	-1.33436	0.00637234	0.0535105	-1.45315	0	0	0	0	0	0	0.00544032	-0.53893	0
CUST_11606_PI424980000	AAEL003208-RA	AAEL003208	0		Tubby, putative [Source:VB External Description;Acc:AAEL003208]	0.0121461	0.38567	1.15451	0.25662	0.419818	1.38588	0.0394969	0.113453	1.60248	0	0	0	0	0	0	0.00622001	1.38096	0
CUST_11608_PI424980000	AAEL006593-RA	AAEL006593	0		0	0.265859	0.60387	-1.14831	0.64395	0.754631	-1.08004	0.687856	0.763197	-1.03842	0	0	0	0	0	0	0.639085	-1.08892	0
CUST_11609_PI424980000	AAEL003706-RA	AAEL003706	0		histone H2A [Source:VB External Description;Acc:AAEL003706]	0.0600031	0.402527	-1.58969	0.631515	0.74447	-1.32516	0.09385	0.185593	-1.98335	0	0	0	0	0	0	0.0801525	-1.63273	0
CUST_1161_PI424980000	AAEL009373-RA	AAEL009373	0		n-acetyltransferase [Source:VB External Description;Acc:AAEL009373]	0.152566	0.49278	-1.25534	0.207387	0.370665	-1.13252	0.575675	0.666698	1.03887	0	0	0	0	0	0	0.237293	-0.449664	0
CUST_11611_PI424980000	AAEL001341-RA	AAEL001341	0		0	0.0601933	0.40264	-1.41996	0.187508	0.351194	2.40464	0.143456	0.24491	2.25454	0	0	0	0	0	0	0.0454521	1.07974	0
CUST_11612_PI424980000	AAEL004994-RA	AAEL004994	0		0	0.0239187	0.41255	7.46652	0.0205176	0.145868	15.3845	0.0916768	0.182869	4.49073	1	0	1	0	0	0	0.00274892	9.11393	0
CUST_11613_PI424980000	AAEL004585-RA	AAEL004585	0		0	0.290117	0.606392	2.38062	0.274064	0.436529	1.35396	0.0336822	0.104971	2.30387	0	0	0	0	1	0	0.0655103	2.01282	0
CUST_11614_PI424980000	AAEL002232-RA	AAEL002232	0		0	0.258193	0.670912	-0.0680623	0.0352206	0.172243	-1.55117	0.0108473	0.0642364	-1.53186	0	0	0	0	0	0	0.00520489	-1.05036	0
CUST_11616_PI424980000	AAEL013618-RA	AAEL013618	0		0	0.100386	0.437544	-1.09648	0.314426	0.474581	1.24047	0.0146997	0.0716752	1.51774	0	0	0	0	0	0	0.0176933	0.553912	0
CUST_11617_PI424980000	AAEL001100-RA	AAEL001100	0		phosphoserine phosphatase [Source:VB External Description;Acc:AAEL001100]	0.092252	0.439623	1.69807	0.0746418	0.228888	1.16237	0.353751	0.465754	1.20543	0	0	0	0	0	0	0.0611948	1.35529	0
CUST_11618_PI424980000	AAEL001100-RB	AAEL001100	0		phosphoserine phosphatase [Source:VB External Description;Acc:AAEL001100]	0.0854852	0.423204	9.04804	0.160409	0.322823	1.47828	0.526853	0.624883	1.42269	0	0	0	0	0	0	0.130649	3.98301	0
CUST_11619_PI424980000	AAEL001100-RC	AAEL001100	0		phosphoserine phosphatase [Source:VB External Description;Acc:AAEL001100]	0.114473	0.46536	1.69422	0.190741	0.354484	1.17381	0.357543	0.469569	1.21387	0	0	0	0	0	0	0.137614	1.36063	0
CUST_1162_PI424980000	AAEL002384-RA	AAEL002384	0		0	0.0464633	0.451891	-1.57015	0.124744	0.285156	-1.30589	0.00581403	0.0523472	-1.3881	0	0	0	0	0	0	0.00216757	-1.42138	0
CUST_11620_PI424980000	AAEL012113-RA	AAEL012113	0		vacuolar ATP synthase proteolipid subunit [Source:VB External Description;Acc:AAEL012113]	0.0355624	0.363541	-1.25413	0.261236	0.424203	-1.19755	0.0394085	0.113362	-1.1163	0	0	0	0	0	0	0.0147239	-1.18933	0
CUST_11621_PI424980000	AAEL003445-RA	AAEL003445	0		0	0.0492124	0.383391	-1.29668	0.47303	0.615568	1.16029	0.547112	0.641814	1.08927	0	0	0	0	0	0	0.189547	0.317627	0
CUST_11622_PI424980000	AAEL008618-RA	AAEL008618	0		calcium-binding protein, putative [Source:VB External Description;Acc:AAEL008618]	0.779398	0.901144	-0.106711	0.0112773	0.122086	-1.31743	0.079626	0.16764	-1.18291	0	0	0	0	0	0	0.024252	-0.869014	0
CUST_11623_PI424980000	AAEL003117-RA	AAEL003117	0		peroxisomal targeting signal 2 receptor [Source:VB External Description;Acc:AAEL003117]	0.0246397	0.403714	1.46871	0.101758	0.259321	-1.19058	0.144495	0.245651	1.13685	0	0	0	0	0	0	0.0146041	0.471659	0
CUST_11624_PI424980000	AAEL007451-RA	AAEL007451	0		WD-repeat protein [Source:VB External Description;Acc:AAEL007451]	0.000625955	0.299444	-1.4006	0.0860975	0.242584	-1.12183	0.0321579	0.102838	-1.151	0	0	0	0	0	0	0.000177215	-1.22448	0
CUST_11625_PI424980000	AAEL006476-RA	AAEL006476	0		symbol, putative [Source:VB External Description;Acc:AAEL006476]	0.125306	0.464709	1.31256	0.139476	0.300593	1.38606	0.0489832	0.126546	1.41157	0	0	0	0	0	0	0.0282569	1.37006	0
CUST_11626_PI424980000	AAEL010806-RA	AAEL010806	0		0	0.104863	0.464296	-1.40977	0.518066	0.652125	1.22343	0.340723	0.453328	1.1375	0	0	0	0	0	0	0.239655	0.317054	0
CUST_11628_PI424980000	AAEL007316-RA	AAEL007316	0		0	0.0802401	0.417536	1.63126	0.0871666	0.243825	1.22694	0.157941	0.26052	1.22159	0	0	0	0	0	0	0.0342275	1.35993	0
CUST_11629_PI424980000	AAEL012032-RA	AAEL012032	0		0	0.0784881	0.418167	-1.67512	0.149273	0.311392	-1.74902	0.0305929	0.100625	-1.82471	0	0	0	0	0	0	0.0144828	-1.74962	0
CUST_11634_PI424980000	AAEL001528-RA	AAEL001528	0		0	0.0360769	0.367954	1.61257	0.0644748	0.21568	2.31671	0.000730576	0.0292201	2.43271	0	0	0	0	1	0	0.000174243	2.12067	0
CUST_11635_PI424980000	AAEL004123-RA	AAEL004123	0		0	0.111551	0.449583	-1.45634	0.810176	0.87331	1.02681	0.079442	0.167621	-1.19397	0	0	0	0	0	0	0.130103	-0.541167	0
CUST_11636_PI424980000	AAEL014096-RA	AAEL014096	0		0	0.000292349	0.295723	-1.37451	0.0429345	0.184235	-1.53363	0.0395573	0.113532	-1.56765	0	0	0	0	0	0	6.00129e-05	-1.49193	0
CUST_11637_PI424980000	AAEL013827-RA	AAEL013827	0		0	0.360056	0.655412	-1.25937	0.356259	0.514614	-1.2308	0.957038	0.96928	1.00718	0	0	0	0	0	0	0.650305	-0.49433	0
CUST_11641_PI424980000	AAEL003563-RA	AAEL003563	0		0	0.774334	0.898519	-1.1969	0.306986	0.467973	-1.33919	0.0117765	0.0656512	-1.59989	0	0	0	0	0	0	0.0676215	-1.37866	0
CUST_11642_PI424980000	AAEL003563-RB	AAEL003563	0		0	0.188892	0.522047	-1.31168	0.161102	0.323422	-1.38894	0.00452704	0.0491958	-1.63148	0	0	0	0	0	0	0.00680627	-1.44404	0
CUST_11645_PI424980000	AAEL008274-RA	AAEL008274	0		0	0.0995702	0.454346	-1.20692	0.8124	0.874212	1.02111	0.771894	0.829964	1.03752	0	0	0	0	0	0	0.475779	0.283906	0
CUST_11648_PI424980000	AAEL012999-RA	#N/A	#N/A		#N/A	0.187813	0.550954	1.22413	0.0538148	0.199562	1.17234	0.0549681	0.134965	1.14289	0	0	0	0	0	0	0.0203265	1.17979	0
CUST_11650_PI424980000	AAEL006576-RA	AAEL006576	0		clip-domain serine protease, putative [Source:VB External Description;Acc:AAEL006576]	0.0863334	0.425222	-2.92279	0.0281318	0.161124	-3.30452	0.109181	0.205043	-2.08396	0	0	0	1	0	0	0.0114404	-2.77042	0
CUST_11651_PI424980000	AAEL006576-RB	AAEL006576	0		clip-domain serine protease, putative [Source:VB External Description;Acc:AAEL006576]	0.0468476	0.379911	-3.61603	0.0194583	0.142704	-4.04841	0.0491983	0.126757	-2.57391	0	1	0	1	0	1	0.00274176	-3.41278	0
CUST_11652_PI424980000	AAEL013791-RA	#N/A	#N/A		#N/A	0.0119399	0.345292	1.51587	0.0889648	0.245631	2.15368	0.0234834	0.0885449	1.79652	0	0	0	0	0	0	0.00169043	1.82202	0
CUST_11653_PI424980000	AAEL010455-RA	AAEL010455	0		cxyorf1 [Source:VB External Description;Acc:AAEL010455]	0.711093	0.880489	-0.00126745	0.0121435	0.124572	-1.25914	0.109674	0.205622	-1.09516	0	0	0	0	0	0	0.0304932	-0.785188	0
CUST_11654_PI424980000	AAEL011736-RA	AAEL011736	0		cyclohex-1-ene-1-carboxyl-CoA hydratase, putative [Source:VB External Description;Acc:AAEL011736]	0.15885	0.494003	-1.72947	0.043538	0.18513	-1.55527	0.0147089	0.0716752	-2.7869	0	0	0	0	0	1	0.00533566	-2.02388	0
CUST_11655_PI424980000	AAEL012133-RA	AAEL012133	0		0	0.197817	0.528664	-1.06655	0.415842	0.567053	1.08656	0.776351	0.833843	-1.02994	0	0	0	0	0	0	0.481212	-0.336643	0
CUST_11656_PI424980000	AAEL007959-RA	AAEL007959	0		0	0.0121662	0.362437	-1.17466	0.00295656	0.0801881	-2.12225	0.02198	0.0857873	-1.79641	0	0	0	1	0	0	8.99396e-05	-1.69777	0
CUST_11657_PI424980000	AAEL010407-RA	AAEL010407	0		0	0.498202	0.744917	1.19715	0.0730766	0.227397	1.24055	0.0337202	0.105024	1.2102	0	0	0	0	0	0	0.0370326	1.21597	0
CUST_11658_PI424980000	AAEL010407-RB	AAEL010407	0		0	0.3531	0.652239	1.23645	0.209806	0.37341	1.17401	0.0548876	0.134959	1.15269	0	0	0	0	0	0	0.0880651	1.18772	0
CUST_11659_PI424980000	AAEL013135-RA	AAEL013135	0		chromodomain helicase DNA binding protein [Source:VB External Description;Acc:AAEL013135]	0.730275	0.905694	-1.08725	0.0373358	0.175672	1.30792	0.171726	0.275912	1.11759	0	0	0	0	0	0	0.0971561	0.446089	0
CUST_1166_PI424980000	AAEL014342-RA	AAEL014342	0		0	0.120576	0.500868	-1.29488	0.640316	0.751636	-1.13442	0.192178	0.299059	-1.21988	0	0	0	0	0	0	0.20884	-1.21639	0
CUST_11662_PI424980000	AAEL000728-RA	#N/A	#N/A		#N/A	0.549169	0.780284	-1.21353	0.999592	0.999592	-1.0001	0.188649	0.295025	1.28435	0	0	0	0	0	0	0.604642	-0.309759	0
CUST_11666_PI424980000	AAEL013303-RA	AAEL013303	0		0	0.000307989	0.304817	2.4935	0.0451192	0.18739	1.85789	0.0500235	0.128218	1.46026	1	0	0	0	0	0	8.04298e-05	1.93722	0
CUST_11667_PI424980000	AAEL006065-RA	AAEL006065	0		s-adenosyl-methyltransferase mraw [Source:VB External Description;Acc:AAEL006065]	0.00464028	0.313775	1.74855	0.197363	0.361462	1.16302	0.104514	0.199051	1.13674	0	0	0	0	0	0	0.00507998	1.34944	0
CUST_11669_PI424980000	AAEL003782-RA	AAEL003782	0		0	0.80226	0.918776	-0.0136541	0.698218	0.794112	1.05963	0.146709	0.248063	1.16638	0	0	0	0	0	0	0.544108	0.737452	0
CUST_1167_PI424980000	AAEL013202-RA	AAEL013202	0		0	0.113655	0.456605	-1.36011	0.00535086	0.0976155	-1.68493	0.0651897	0.149261	-1.35562	0	0	0	0	0	0	0.00247783	-1.46689	0
CUST_11670_PI424980000	AAEL004849-RA	AAEL004849	0		0	0.865066	0.949953	-1.20716	0.276755	0.439219	1.75317	0.306676	0.419498	1.73674	0	0	0	0	0	0	0.515538	0.760915	0
CUST_11674_PI424980000	AAEL003075-RA	AAEL003075	0		0	0.886678	0.954011	0.044739	0.144282	0.306794	1.27658	0.0618272	0.144413	1.30599	0	0	0	0	0	0	0.138821	0.875768	0
CUST_11675_PI424980000	AAEL000744-RA	AAEL000744	0		troponin C [Source:VB External Description;Acc:AAEL000744]	0.414965	0.69163	-1.3102	0.301251	0.462236	1.14316	0.929956	0.950174	1.01618	0	0	0	0	0	0	0.635614	0.283047	0
CUST_11678_PI424980000	AAEL012475-RA	AAEL012475	0		jnk/sapk-associated protein [Source:VB External Description;Acc:AAEL012475]	0.466554	0.734324	1.32362	0.680172	0.783332	1.07193	0.0113279	0.0649092	1.39471	0	0	0	0	0	0	0.0807635	1.26342	0
CUST_11683_PI424980000	AAEL008437-RA	#N/A	#N/A		#N/A	0.00636824	0.356522	-1.71095	0.327731	0.487009	-1.17427	0.423351	0.531707	-1.11191	0	0	0	0	0	0	0.0289393	-1.33238	0
CUST_11684_PI424980000	AAEL003463-RA	AAEL003463	0		0	0.155092	0.494829	-2.2831	0.665606	0.77229	1.39911	0.875574	0.910531	1.08092	0	0	0	0	0	0	0.568751	0.0656454	0
CUST_11685_PI424980000	AAEL006919-RA	AAEL006919	0		serine-type enodpeptidase, [Source:VB External Description;Acc:AAEL006919]	0.639707	0.831752	-1.34019	0.0681438	0.221522	-1.253	0.0837764	0.1728	1.45537	0	0	0	0	0	0	0.0816674	-0.379274	0
CUST_11686_PI424980000	AAEL007046-RA	AAEL007046	0		mitochondrial brown fat uncoupling protein [Source:VB External Description;Acc:AAEL007046]	0.000782689	0.308938	-1.57985	0.109144	0.267882	-1.50363	0.296794	0.409066	-1.2874	0	0	0	0	0	0	0.00171337	-1.45696	0
CUST_11687_PI424980000	AAEL009317-RA	AAEL009317	0		rab11 [Source:VB External Description;Acc:AAEL009317]	0.692057	0.857711	-1.07362	0.299754	0.460771	-1.19282	0.0553297	0.135619	-1.28091	0	0	0	0	0	0	0.177287	-1.18245	0
CUST_11688_PI424980000	AAEL013818-RA	AAEL013818	0		spliceosome associated protein [Source:VB External Description;Acc:AAEL013818]	0.160096	0.512821	-1.29645	0.0334283	0.170284	-1.22673	0.0999443	0.193563	-1.15012	0	0	0	0	0	0	0.0197423	-1.22444	0
CUST_11689_PI424980000	AAEL001134-RA	AAEL001134	0		Probable methylmalonate-semialdehyde dehydrogenase [acylating], mitochondrial Precursor (Malonate-semialdehyde dehydrogenase [acylating])(MMSDH)(EC 1.2.1.27)(EC 1.2.1.18) [Source:VB External Description;Acc:AAEL001134]	0.0744604	0.417966	1.63676	0.739537	0.825338	1.06898	0.590703	0.679448	1.12207	0	0	0	0	0	0	0.334816	1.27594	0
CUST_11690_PI424980000	AAEL010864-RA	AAEL010864	0		TRP-phosphatase, putative [Source:VB External Description;Acc:AAEL010864]	0.0277286	0.459275	1.76834	0.00805972	0.108366	1.8515	0.189147	0.295461	1.22742	0	0	0	0	0	0	0.00261187	1.61575	0
CUST_11692_PI424980000	AAEL006285-RA	AAEL006285	0		0	0.527966	0.763598	1.02006	0.763535	0.84175	1.0345	0.589679	0.678661	1.05602	0	0	0	0	0	0	0.824561	1.03686	0
CUST_11693_PI424980000	AAEL001282-RA	#N/A	#N/A		#N/A	0.0145192	0.329349	-1.21566	0.0606962	0.209584	-1.15525	0.568956	0.66045	-1.03441	0	0	0	0	0	0	0.0187842	-1.1351	0
CUST_11694_PI424980000	AAEL003371-RA	AAEL003371	0		F-box and WD-40 domain protein [Source:VB External Description;Acc:AAEL003371]	0.00573644	0.324073	-1.47434	0.443401	0.590655	-1.23583	0.0149675	0.0723431	-1.40359	0	0	0	0	0	0	0.00239663	-1.37125	0
CUST_11695_PI424980000	AAEL010465-RA	AAEL010465	0		gpi-anchor transamidase [Source:VB External Description;Acc:AAEL010465]	0.139625	0.491074	-1.21671	0.197236	0.361438	-1.06828	0.145733	0.247041	-1.07501	0	0	0	0	0	0	0.0872623	-1.12	0
CUST_11696_PI424980000	AAEL002948-RA	AAEL002948	0		frataxin, putative [Source:VB External Description;Acc:AAEL002948]	0.117737	0.462751	-1.55451	0.711814	0.8047	1.12182	0.278778	0.390218	-1.22045	0	0	0	0	0	0	0.275982	-0.551046	0
CUST_11697_PI424980000	AAEL013729-RA	AAEL013729	0		myotonin-protein kinase [Source:VB External Description;Acc:AAEL013729]	0.307411	0.628867	1.21921	0.862411	0.909206	1.02838	0.135418	0.236011	1.25168	0	0	0	0	0	0	0.354036	1.16642	0
CUST_11698_PI424980000	AAEL013729-RB	AAEL013729	0		myotonin-protein kinase [Source:VB External Description;Acc:AAEL013729]	0.5082	0.756297	1.19568	0.405002	0.556864	1.11914	0.156898	0.259378	1.24093	0	0	0	0	0	0	0.333436	1.18525	0
CUST_11699_PI424980000	AAEL005545-RA	AAEL005545	0		tetraspanin, putative [Source:VB External Description;Acc:AAEL005545]	0.194091	0.526879	-1.41742	0.0113179	0.122086	-1.56617	0.479639	0.581537	-1.14622	0	0	0	0	0	0	0.0330361	-1.3766	0
CUST_117_PI424980000	AAEL002067-RA	AAEL002067	0	P450	cytochrome P450 [Source:VB External Description;Acc:AAEL002067]	0.100586	0.696657	1.48519	0.0264475	0.157529	1.8356	0.0584401	0.139808	1.78151	0	0	0	0	0	0	0.00749615	1.70077	0
CUST_11701_PI424980000	AAEL004661-RA	AAEL004661	0		beta-hexosaminidase [Source:VB External Description;Acc:AAEL004661]	0.884652	0.958564	1.03527	0.0770173	0.231419	1.24341	0.0962593	0.188698	1.13817	0	0	0	0	0	0	0.122397	1.13895	0
CUST_11703_PI424980000	AAEL002337-RA	AAEL002337	0		prefoldin, subunit, putative [Source:VB External Description;Acc:AAEL002337]	0.165346	0.796419	-1.14282	0.262378	0.424915	1.07343	0.439384	0.546013	1.0243	0	0	0	0	0	0	0.244014	0.318305	0
CUST_11704_PI424980000	AAEL002337-RB	AAEL002337	0		prefoldin, subunit, putative [Source:VB External Description;Acc:AAEL002337]	0.270136	0.615669	1.09491	0.0563161	0.203192	-1.25462	0.00386894	0.0463344	-1.31587	0	0	0	0	0	0	0.00342424	-0.491863	0
CUST_11707_PI424980000	AAEL007429-RA	AAEL007429	0		thyroid receptor interacting protein [Source:VB External Description;Acc:AAEL007429]	0.525799	0.76182	1.13545	0.0742551	0.228289	1.2919	0.0267578	0.0944667	1.39153	0	0	0	0	0	0	0.0328263	1.27296	0
CUST_11708_PI424980000	AAEL010293-RA	AAEL010293	0		0	0.0347533	0.362694	1.41019	0.456883	0.601071	1.12134	0.146968	0.248458	-1.57086	0	0	0	0	0	0	0.0593296	0.320222	0
CUST_11709_PI424980000	AAEL005873-RA	AAEL005873	0		0	0.0165087	0.33439	-1.77178	0.0888094	0.245494	-1.39914	0.660218	0.741037	-1.0781	0	0	0	0	0	0	0.0309983	-1.41634	0
CUST_1171_PI424980000	AAEL007542-RA	AAEL007542	0		glutamate decarboxylase [Source:VB External Description;Acc:AAEL007542]	0.221501	0.55294	1.23139	0.538108	0.668179	1.07645	0.0523647	0.131254	1.49637	0	0	0	0	0	0	0.118351	1.26807	0
CUST_11710_PI424980000	AAEL009918-RA	AAEL009918	0		0	0.766381	0.907342	-1.0534	0.807	0.871283	1.08123	0.109995	0.205952	-1.31918	0	0	0	0	0	0	0.496611	-0.430449	0
CUST_11711_PI424980000	AAEL011280-RA	AAEL011280	0		voltage-dependent p/q type calcium channel [Source:VB External Description;Acc:AAEL011280]	0.258087	0.576372	1.35645	0.0556315	0.202304	1.67	0.0156752	0.0738319	1.86031	0	0	0	0	0	0	0.0100539	1.62892	0
CUST_11713_PI424980000	AAEL005375-RA	AAEL005375	0		glucosyl/glucuronosyl transferases [Source:VB External Description;Acc:AAEL005375]	0.21296	0.541481	1.14235	0.446487	0.593199	1.45344	0.126014	0.225078	1.71449	0	0	0	0	0	0	0.182267	1.43676	0
CUST_11714_PI424980000	AAEL014922-RA	AAEL014922	0		0	0.0427495	0.379005	1.12848	0.000348878	0.0469078	1.45692	0.0301059	0.099647	1.33839	0	0	0	0	0	0	5.49737e-05	1.30793	0
CUST_11716_PI424980000	AAEL004951-RA	AAEL004951	0		0	0.341452	0.640732	1.48614	0.932662	0.956665	-1.0186	0.844531	0.888155	-1.01964	0	0	0	0	0	0	0.854054	-0.184035	0
CUST_11719_PI424980000	AAEL014902-RA	AAEL014902	0		cation efflux protein/ zinc transporter [Source:VB External Description;Acc:AAEL014902]	0.337423	0.823939	-1.09358	0.936562	0.959006	1.00997	0.782737	0.839181	-1.02576	0	0	0	0	0	0	0.834242	-0.369791	0
CUST_11720_PI424980000	AAEL001155-RA	AAEL001155	0		0	0.238418	0.566112	-1.64114	0.0415115	0.182008	-1.23521	0.11638	0.21346	-1.44454	0	0	0	0	0	0	0.0353133	-1.4403	0
CUST_11721_PI424980000	AAEL002801-RA	AAEL002801	0		0	0.00271696	0.37813	-2.31266	0.667801	0.773744	-1.06147	0.382953	0.493951	-1.08948	0	1	0	0	0	0	0.0241186	-1.48787	0
CUST_11723_PI424980000	AAEL015118-RA	AAEL015118	0		0	0.139242	0.513342	-1.68287	0.0215644	0.148495	-2.52777	0.00765356	0.0572713	-3.4012	0	0	0	1	0	1	0.00157929	-2.53728	0
CUST_11725_PI424980000	AAEL011872-RA	AAEL011872	0		0	0.757221	0.904315	0.0174435	0.425378	0.574913	1.12331	0.443553	0.550222	-1.05913	0	0	0	0	0	0	0.691339	0.0272063	0
CUST_11726_PI424980000	AAEL006959-RA	#N/A	#N/A		#N/A	0.0953166	0.432064	1.32135	0.242909	0.405393	1.20877	0.170688	0.274954	1.22087	0	0	0	0	0	0	0.0863254	1.25033	0
CUST_11727_PI424980000	AAEL011091-RA	AAEL011091	0		retinal degeneration b beta [Source:VB External Description;Acc:AAEL011091]	0.278441	0.627103	1.34355	0.00745994	0.105247	-1.92658	0.114847	0.21163	-1.53767	0	0	0	0	0	0	0.0105266	-0.706898	0
CUST_11728_PI424980000	AAEL008600-RA	AAEL008600	0		zinc carboxypeptidase [Source:VB External Description;Acc:AAEL008600]	0.951047	0.981325	1.08836	0.700415	0.796188	-1.04893	0.245613	0.355896	1.13416	0	0	0	0	0	0	0.727869	0.391197	0
CUST_11729_PI424980000	AAEL009894-RA	AAEL009894	LRIM21		leucine-rich immune protein (Coil-less) [Source:VB Community Annotation;Acc:AAEL009894]	0.0942363	0.431815	-1.3209	0.403857	0.556104	-1.13608	0.0493656	0.127034	-1.236	0	0	0	0	0	0	0.0506859	-1.231	0
CUST_1173_PI424980000	AAEL001942-RA	AAEL001942	0		o-sialoglycoprotein endopeptidase [Source:VB External Description;Acc:AAEL001942]	0.0343905	0.362739	-1.37377	0.107528	0.265769	-1.59482	0.0168847	0.0765842	-1.77363	0	0	0	0	0	0	0.00359307	-1.58074	0
CUST_11730_PI424980000	AAEL008083-RA	AAEL008083	RpSA		40S ribosomal protein SA [Source:VB Community Annotation;Acc:AAEL008083]	0.175887	0.514527	-1.13482	0.145215	0.307204	-1.26486	0.0386573	0.112287	-1.29407	0	0	0	0	0	0	0.0314642	-1.23125	0
CUST_11731_PI424980000	AAEL004798-RA	AAEL004798	0		0	0.839823	0.934458	1.27617	0.118046	0.277282	42.4751	0.234721	0.343894	9.96409	0	0	0	0	0	0	0.275319	17.9051	0
CUST_11733_PI424980000	AAEL004593-RA	AAEL004593	0		0	0.0458994	0.444415	-1.18684	0.859512	0.907288	1.07167	0.127318	0.226525	-1.278	0	0	0	0	0	0	0.101992	-0.46439	0
CUST_11734_PI424980000	AAEL002430-RA	AAEL002430	0		n-acetylglucosamine-6-phosphate deacetylase [Source:VB External Description;Acc:AAEL002430]	0.11469	0.463506	-1.48848	0.560694	0.687338	-1.12365	0.295967	0.408054	-1.29259	0	0	0	0	0	0	0.243783	-1.30157	0
CUST_11736_PI424980000	AAEL007105-RA	AAEL007105	0		0	0.0278224	0.571684	-1.57806	0.96809	0.980142	1.00635	0.0144398	0.0709262	1.4596	0	0	0	0	0	0	0.0154327	0.295959	0
CUST_11737_PI424980000	AAEL004750-RA	AAEL004750	0		nonmuscle myosin heavy chain-A, putative [Source:VB External Description;Acc:AAEL004750]	0.458371	0.720712	1.39146	0.0363047	0.174831	2.21525	0.00538602	0.0506665	2.18925	0	0	1	0	1	0	0.0048175	1.93199	0
CUST_11738_PI424980000	AAEL004300-RA	AAEL004300	0		0	0.0195217	0.340466	-1.8964	0.0429573	0.184238	-1.2747	0.00522519	0.0504096	-1.50717	0	0	0	0	0	0	0.000391963	-1.55942	0
CUST_11739_PI424980000	AAEL014520-RA	AAEL014520	0		follistatin [Source:VB External Description;Acc:AAEL014520]	0.942721	0.97828	1.02756	0.27136	0.433522	-1.46552	0.410068	0.51934	1.103	0	0	0	0	0	0	0.608079	0.221676	0
CUST_11740_PI424980000	AAEL012984-RA	AAEL012984	0		0	0.841195	0.940522	-1.16191	0.0203145	0.145606	-1.52384	0.00907619	0.0602422	-1.40491	0	0	0	0	0	0	0.00748202	-1.36355	0
CUST_11742_PI424980000	AAEL002155-RA	AAEL002155	0		ras-related protein Rab-10, putative [Source:VB External Description;Acc:AAEL002155]	0.985304	0.995571	-0.0163379	0.0958551	0.253277	1.07327	0.132117	0.232247	1.12107	0	0	0	0	0	0	0.187077	0.726001	0
CUST_11743_PI424980000	AAEL002155-RB	AAEL002155	0		ras-related protein Rab-10, putative [Source:VB External Description;Acc:AAEL002155]	0.996192	0.99884	0.0052985	0.319495	0.478862	1.05755	0.122657	0.221411	1.14045	0	0	0	0	0	0	0.370962	0.734432	0
CUST_11744_PI424980000	AAEL008574-RA	AAEL008574	0		acyl-CoA oxidase [Source:VB External Description;Acc:AAEL008574]	0.0205688	0.341532	1.46441	0.00559815	0.0999145	1.36807	0.00788554	0.0576851	1.61106	0	0	0	0	0	0	0.000101409	1.48118	0
CUST_11745_PI424980000	AAEL004132-RA	AAEL004132	Med31		Mediator of RNA polymerase II transcription subunit 31 (Med31) [Source:VB Community Annotation;Acc:AAEL004132]	0.407803	0.778527	0.0084397	0.270013	0.432192	-1.09112	0.00513165	0.0501677	-1.19269	0	0	0	0	0	0	0.0205925	-0.758457	0
CUST_11746_PI424980000	AAEL004132-RB	AAEL004132	Med31		Mediator of RNA polymerase II transcription subunit 31 (Med31) [Source:VB Community Annotation;Acc:AAEL004132]	0.739624	0.899771	0.0210315	0.372912	0.5292	-1.08766	0.00293492	0.0436477	-1.2078	0	0	0	0	0	0	0.0270856	-0.758145	0
CUST_11747_PI424980000	AAEL004132-RC	AAEL004132	Med31		Mediator of RNA polymerase II transcription subunit 31 (Med31) [Source:VB Community Annotation;Acc:AAEL004132]	0.762993	0.90897	0.0382223	0.590036	0.711184	-1.07563	0.00556661	0.0515143	-1.19499	0	0	0	0	0	0	0.0624593	-0.744133	0
CUST_11748_PI424980000	AAEL004132-RD	AAEL004132	Med31		Mediator of RNA polymerase II transcription subunit 31 (Med31) [Source:VB Community Annotation;Acc:AAEL004132]	0.838487	0.938395	0.013367	0.296243	0.457615	-1.08919	0.0203234	0.0833578	-1.19997	0	0	0	0	0	0	0.102348	-0.758598	0
CUST_11749_PI424980000	AAEL006935-RA	AAEL006935	0		0	0.419379	0.776135	-0.0138758	0.219319	0.383295	1.25471	0.111513	0.207624	1.25028	0	0	0	0	0	0	0.164797	0.830371	0
CUST_1175_PI424980000	AAEL011160-RA	AAEL011160	0		predicted protein [Source:VB External Description;Acc:AAEL011160]	0.211629	0.539422	-1.98478	0.584808	0.70718	1.21346	0.0805402	0.168913	1.42847	0	0	0	0	0	0	0.161749	0.219048	0
CUST_11752_PI424980000	AAEL009389-RA	AAEL009389	0		transaldolase [Source:VB External Description;Acc:AAEL009389]	0.696084	0.86102	-1.13776	0.0936504	0.250363	-1.36702	0.134727	0.235095	-1.23866	0	0	0	0	0	0	0.148822	-1.24781	0
CUST_11753_PI424980000	AAEL014237-RA	AAEL014237	0		0	0.876946	0.950372	-0.0493242	0.752897	0.834408	-1.08236	0.0440797	0.120114	-1.19259	0	0	0	0	0	0	0.314077	-0.774758	0
CUST_11755_PI424980000	AAEL013290-RA	AAEL013290	0		0	0.0641454	0.41083	-1.24942	0.105401	0.263607	-1.14174	0.0464638	0.122983	-1.25533	0	0	0	0	0	0	0.0130661	-1.21549	0
CUST_11757_PI424980000	AAEL007456-RA	AAEL007456	0		zinc finger protein, putative [Source:VB External Description;Acc:AAEL007456]	0.459592	0.722756	-1.26761	0.352116	0.510604	1.33707	0.256958	0.367528	1.28176	0	0	0	0	0	0	0.384082	0.450406	0
CUST_11758_PI424980000	AAEL008810-RA	#N/A	#N/A		#N/A	0.689186	0.856458	1.2128	0.116377	0.275674	1.40456	0.116171	0.213312	1.11163	0	0	0	0	0	0	0.154742	1.243	0
CUST_11759_PI424980000	AAEL003034-RA	AAEL003034	0		0	0.309826	0.810877	1.23516	0.268448	0.430575	-1.50317	0.00460943	0.049375	-1.83393	0	0	0	0	0	0	0.0152612	-0.700646	0
CUST_11761_PI424980000	AAEL008673-RA	AAEL008673	0		ras-related protein Rab-9, putative [Source:VB External Description;Acc:AAEL008673]	0.911301	0.966261	-0.00378415	0.681496	0.783846	-1.21271	0.162798	0.266149	-1.16853	0	0	0	0	0	0	0.598269	-0.795011	0
CUST_11762_PI424980000	AAEL008302-RA	AAEL008302	0		glutamine-dependent NAD(+) synthetase [Source:VB External Description;Acc:AAEL008302]	0.780418	0.901932	1.03413	0.0359008	0.174159	1.41769	0.000288461	0.0238677	1.70923	0	0	0	0	0	0	0.000658473	1.38702	0
CUST_11764_PI424980000	AAEL001186-RA	AAEL001186	0		0	0.95902	0.985025	-0.0349358	0.0033756	0.0842564	-4.17582	0.0294701	0.0986225	-2.02289	0	0	0	1	0	1	0.00506656	-2.07788	0
CUST_11766_PI424980000	AAEL001199-RA	AAEL001199	0		Putative GTP-binding protein 5 [Source:VB External Description;Acc:AAEL001199]	0.879001	0.954327	0.0175969	0.207352	0.370665	-1.16756	0.0867889	0.176564	-1.2038	0	0	0	0	0	0	0.217402	-0.784587	0
CUST_11769_PI424980000	AAEL015200-RA	AAEL015200	0		0	0.00176409	0.341188	5.10668	0.803477	0.868782	1.09122	0.680459	0.757027	1.12943	1	0	0	0	0	0	0.0309146	2.44244	0
CUST_1177_PI424980000	AAEL005461-RA	#N/A	#N/A		#N/A	0.0684385	0.405971	-1.58819	0.0837085	0.239847	-1.83376	0.0251401	0.091432	-1.56658	0	0	0	0	0	0	0.0070525	-1.66284	0
CUST_11770_PI424980000	AAEL008445-RA	#N/A	#N/A		#N/A	0.704487	0.864923	-1.23159	0.619895	0.734981	-1.07343	0.350567	0.463029	-1.05907	0	0	0	0	0	0	0.710008	-1.12136	0
CUST_11774_PI424980000	AAEL004404-RA	AAEL004404	0		HIG1 domain family member 2A, putative [Source:VB External Description;Acc:AAEL004404]	0.85842	0.940281	-1.0369	0.181536	0.345528	-1.11465	0.612527	0.698636	-1.05733	0	0	0	0	0	0	0.583054	-1.06963	0
CUST_11775_PI424980000	AAEL012520-RA	AAEL012520	0		Nop2p, putative [Source:VB External Description;Acc:AAEL012520]	0.162005	0.496942	-1.35808	0.260032	0.423066	-1.15757	0.0838236	0.172845	-1.13347	0	0	0	0	0	0	0.0797536	-1.21637	0
CUST_11777_PI424980000	AAEL007425-RA	AAEL007425	0		0	0.74087	0.895335	0.00241965	0.0437733	0.185415	1.28321	0.00826049	0.0585275	1.3666	0	0	0	0	0	0	0.0115326	0.884076	0
CUST_11778_PI424980000	AAEL000853-RA	AAEL000853	0		skinny hedgehog/sightless/rasp [Source:VB External Description;Acc:AAEL000853]	0.269673	0.586187	-1.18385	0.0443625	0.18657	-1.33496	0.0674745	0.152567	-1.2523	0	0	0	0	0	0	0.027028	-1.25704	0
CUST_11779_PI424980000	AAEL006149-RA	AAEL006149	0		0	0.0166554	0.377506	-1.11873	0.308207	0.468913	1.05938	0.516324	0.615247	1.09253	0	0	0	0	0	0	0.0650246	0.344393	0
CUST_11782_PI424980000	AAEL004914-RA	AAEL004914	0		0	0.658895	0.84058	-1.05675	0.0915191	0.248269	-1.09425	0.389288	0.499812	-1.04793	0	0	0	0	0	0	0.276765	-1.06631	0
CUST_11783_PI424980000	AAEL003562-RA	AAEL003562	0		polypeptide of 976 aa, putative [Source:VB External Description;Acc:AAEL003562]	0.405147	0.685278	-1.19718	0.184197	0.347968	-1.29075	0.000116142	0.0204687	-1.37853	0	0	0	0	0	0	0.000698473	-1.28882	0
CUST_11785_PI424980000	AAEL000348-RA	AAEL000348	0		0	0.437744	0.707318	1.07215	0.751062	0.833768	1.06428	0.0307475	0.1009	-1.27857	0	0	0	0	0	0	0.163242	0.285952	0
CUST_11786_PI424980000	AAEL006002-RA	AAEL006002	0		0	0.00630665	0.324073	-1.44719	0.891697	0.928721	1.00512	0.143135	0.244506	-1.04094	0	0	0	0	0	0	0.02697	-0.494339	0
CUST_11789_PI424980000	AAEL011301-RA	AAEL011301	0		0	0.171102	0.504206	-2.13446	0.0715701	0.225462	-2.38709	0.0111389	0.0644932	-2.13039	0	0	0	0	0	1	0.00675255	-2.21731	0
CUST_1179_PI424980000	AAEL005430-RA	AAEL005430	0		0	0.00226058	0.299444	2.30438	0.00203632	0.0780769	2.09443	0.000320442	0.0244686	2.27483	1	0	1	0	1	0	3.36438e-07	2.22455	0
CUST_11790_PI424980000	AAEL011301-RB	AAEL011301	0		0	0.153999	0.489952	-2.25457	0.0600128	0.209184	-2.5054	0.0131071	0.0685071	-2.20604	0	0	0	0	0	1	0.00613986	-2.322	0
CUST_11797_PI424980000	AAEL008143-RA	AAEL008143	0		Cytosolic Fe-S cluster assembly factor NUBP2 homolog [Source:VB External Description;Acc:AAEL008143]	0.159826	0.672365	1.14246	0.847889	0.899917	-1.03081	0.129817	0.229325	-1.25519	0	0	0	0	0	0	0.232257	-0.381177	0
CUST_11798_PI424980000	AAEL009595-RA	AAEL009595	0		0	0.00781157	0.324073	1.22751	0.621099	0.736013	1.09503	0.0852715	0.174959	1.29539	0	0	0	0	0	0	0.0161908	1.20597	0
CUST_11799_PI424980000	AAEL012218-RA	AAEL012218	0		mitochondria associated granulocyte macrophage csf signaling molecule [Source:VB External Description;Acc:AAEL012218]	0.254386	0.645195	1.19323	0.550148	0.678577	1.03745	0.331438	0.443895	-1.04505	0	0	0	0	0	0	0.40752	0.39521	0
CUST_11807_PI424980000	AAEL004635-RA	AAEL004635	0		0	0.900684	0.961263	-0.00501705	0.780416	0.853762	1.04521	0.0395992	0.113616	-1.26637	0	0	0	0	0	0	0.306041	-0.0753903	0
CUST_11808_PI424980000	AAEL012123-RA	AAEL012123	0		0	0.703887	0.86484	1.11782	0.491434	0.630968	1.1432	0.169891	0.274116	1.35955	0	0	0	0	0	0	0.46135	1.20686	0
CUST_11809_PI424980000	AAEL009693-RA	AAEL009693	0		0	0.185775	0.519428	-1.53132	0.181477	0.345481	1.53018	0.0531206	0.132251	1.64259	0	0	0	0	0	0	0.0489418	0.547148	0
CUST_1181_PI424980000	AAEL015238-RA	AAEL015238	0		UPF0729 protein AAEL015238 [Source:VB External Description;Acc:AAEL015238]	0.0764196	0.449653	1.11922	0.609729	0.726297	1.06208	0.258851	0.369216	-1.04117	0	0	0	0	0	0	0.183042	0.380047	0
CUST_11811_PI424980000	AAEL000607-RA	AAEL000607	0		0	0.199939	0.530494	-1.45933	0.267398	0.42937	1.09132	0.0310432	0.10127	-1.28036	0	0	0	0	0	0	0.0462856	-0.549454	0
CUST_11813_PI424980000	AAEL001236-RA	AAEL001236	0		0	0.0481664	0.484191	1.53639	0.045331	0.187728	1.46636	0.0025418	0.0428693	1.37208	0	0	0	0	0	0	0.000479107	1.45828	0
CUST_11814_PI424980000	AAEL005742-RA	AAEL005742	0		transcription initiation factor TFIID subunit 10, putative [Source:VB External Description;Acc:AAEL005742]	0.866977	0.946174	-0.0226077	0.0811015	0.236845	-1.17712	0.0507313	0.12899	-1.50555	0	0	0	0	0	0	0.0803245	-0.901761	0
CUST_11815_PI424980000	AAEL004094-RA	AAEL004094	0		pou domain [Source:VB External Description;Acc:AAEL004094]	0.482917	0.769622	-1.12063	0.434728	0.582565	-1.18817	0.676556	0.75403	1.07556	0	0	0	0	0	0	0.689751	-0.411081	0
CUST_11817_PI424980000	AAEL005271-RA	AAEL005271	0		0	0.750804	0.893614	1.18848	0.000637865	0.0560018	2.27192	0.000791464	0.0294614	2.05047	0	0	1	0	1	0	4.74154e-05	1.83696	0
CUST_11818_PI424980000	AAEL013144-RA	AAEL013144	0		Eukaryotic translation initiation factor 3 subunit I (eIF3i) [Source:VB External Description;Acc:AAEL013144]	0.218104	0.54643	-1.06112	0.0976928	0.254876	-1.15579	0.0419886	0.116842	-1.15596	0	0	0	0	0	0	0.0292131	-1.12429	0
CUST_11819_PI424980000	AAEL011015-RA	#N/A	#N/A		#N/A	0.82683	0.925176	-1.07733	0.0193965	0.142606	-1.33562	0.12869	0.228071	1.19565	0	0	0	0	0	0	0.0542778	-0.405762	0
CUST_11822_PI424980000	AAEL010386-RA	AAEL010386	0		glucosyl/glucuronosyl transferases [Source:VB External Description;Acc:AAEL010386]	0.63845	0.839698	1.30618	0.0139815	0.12923	4.15995	0.000269584	0.0234853	4.2369	0	0	1	0	1	0	0.000234929	3.23434	0
CUST_11823_PI424980000	AAEL007714-RA	AAEL007714	0		0	0.890752	0.9621	0.332321	0.529321	0.661504	-1.14652	0.897149	0.926881	1.03842	0	0	0	0	0	0	0.943507	0.0747425	0
CUST_11824_PI424980000	AAEL009686-RA	AAEL009686	0		red protein (ik factor) (cytokine ik) [Source:VB External Description;Acc:AAEL009686]	0.0116201	0.351269	-1.1741	0.352875	0.511428	-1.16595	0.0013931	0.0352731	-1.38982	0	0	0	0	0	0	0.000490975	-1.24329	0
CUST_11825_PI424980000	AAEL011852-RA	AAEL011852	0		0	0.394763	0.678294	-1.19012	0.290555	0.45218	-1.21548	0.041262	0.115581	-1.41826	0	0	0	0	0	0	0.0978825	-1.27462	0
CUST_11827_PI424980000	AAEL001832-RA	AAEL001832	0		0	0.133651	0.507765	1.20614	0.80759	0.871547	-1.03875	0.703645	0.776414	-1.04278	0	0	0	0	0	0	0.524041	-0.291794	0
CUST_11828_PI424980000	AAEL001746-RA	AAEL001746	0		juvenile hormone resistance protein [Source:VB External Description;Acc:AAEL001746]	0.415145	0.691998	1.15854	0.155406	0.31768	1.27994	0.0243248	0.0898809	1.48393	0	0	0	0	0	0	0.0444189	1.30747	0
CUST_1183_PI424980000	AAEL008945-RA	AAEL008945	0		0	0.24224	0.566581	-1.41543	0.176283	0.339632	1.23408	0.800765	0.85307	-1.02404	0	0	0	0	0	0	0.344455	-0.401794	0
CUST_11830_PI424980000	AAEL014717-RA	AAEL014717	0		adiponectin receptor [Source:VB External Description;Acc:AAEL014717]	0.332482	0.634695	1.09387	0.4158	0.567053	1.06745	0.9959	0.99731	1.00031	0	0	0	0	0	0	0.681324	1.05388	0
CUST_11832_PI424980000	AAEL011529-RA	AAEL011529	0		late endosomal/lysosomal MP1 interacting protein, putative [Source:VB External Description;Acc:AAEL011529]	0.541811	0.771354	-1.10974	0.399575	0.552718	1.0642	0.254319	0.364838	-1.06482	0	0	0	0	0	0	0.446112	-0.370118	0
CUST_11833_PI424980000	AAEL014612-RA	AAEL014612	0	P450	cytochrome P450 [Source:VB External Description;Acc:AAEL014612]	0.209597	0.539899	-2.48418	0.889126	0.927192	-1.01694	0.00264126	0.0432462	2.06328	0	0	0	0	1	0	0.0185187	-0.47928	0
CUST_11834_PI424980000	AAEL009510-RA	AAEL009510	0		glucosamine-fructose-6-phosphate aminotransferase [Source:VB External Description;Acc:AAEL009510]	0.161116	0.503285	2.0651	0.0403378	0.179746	2.08545	0.373556	0.485248	1.35142	0	0	1	0	0	0	0.0610479	1.83399	0
CUST_11835_PI424980000	AAEL003054-RA	AAEL003054	0		0	0.593587	0.801948	1.075	0.0280087	0.161106	1.0988	0.066139	0.15052	1.11654	0	0	0	0	0	0	0.0341096	1.09678	0
CUST_11837_PI424980000	AAEL005252-RA	AAEL005252	Crz		corazonin [Source:VB Community Annotation;Acc:AAEL005252]	0.725568	0.875218	-1.25199	0.490316	0.629941	1.10574	0.291742	0.403945	1.17391	0	0	0	0	0	0	0.605237	0.342555	0
CUST_11838_PI424980000	AAEL006268-RA	#N/A	#N/A		#N/A	0.2125	0.5411	1.18627	0.0774945	0.232001	2.21471	0.00831484	0.0586211	2.53048	0	0	0	0	1	0	0.00677316	1.97715	0
CUST_1184_PI424980000	AAEL002950-RA	AAEL002950	0		0	0.00736151	0.321673	1.16972	0.0143811	0.130637	-1.51109	0.66997	0.748529	1.0221	0	0	0	0	0	0	0.00398554	0.226911	0
CUST_11840_PI424980000	AAEL009372-RA	AAEL009372	0		0	0.079481	0.421338	-1.26612	0.0858644	0.24213	-1.44933	0.0250596	0.0912695	-1.10761	0	0	0	0	0	0	0.00808768	-1.27436	0
CUST_11841_PI424980000	AAEL009372-RB	AAEL009372	0		0	0.124076	0.463674	-1.29178	0.0372676	0.175672	-1.47229	0.0308447	0.100912	-1.10559	0	0	0	0	0	0	0.00699772	-1.28989	0
CUST_11844_PI424980000	AAEL006066-RA	AAEL006066	0		peptidyl-tRNA hydrolase [Source:VB External Description;Acc:AAEL006066]	0.682617	0.853661	1.03832	0.979536	0.987666	-1.00311	0.292316	0.40457	-1.15424	0	0	0	0	0	0	0.774948	-0.373011	0
CUST_11846_PI424980000	AAEL003921-RA	AAEL003921	0		ubiquitin, putative [Source:VB External Description;Acc:AAEL003921]	0.00936446	0.324073	-1.39415	0.113507	0.272873	-1.1587	0.0621848	0.144909	-1.2065	0	0	0	0	0	0	0.00376354	-1.25312	0
CUST_11847_PI424980000	AAEL003825-RA	AAEL003825	0		0	0.231775	0.558368	-1.05536	0.235177	0.398899	-1.26143	0.515794	0.61488	-1.05054	0	0	0	0	0	0	0.307834	-1.12244	0
CUST_11848_PI424980000	AAEL014252-RA	AAEL014252	0		sulfite reductase [Source:VB External Description;Acc:AAEL014252]	0.28059	0.593969	-1.49993	0.0277482	0.160491	-1.39132	0.445668	0.55209	-1.13045	0	0	0	0	0	0	0.0787738	-1.34056	0
CUST_1185_PI424980000	AAEL002950-RB	AAEL002950	0		0	0.18322	0.51667	1.14335	0.00218733	0.078658	-1.35918	0.213609	0.322581	1.09704	0	0	0	0	0	0	0.00464198	0.293734	0
CUST_11851_PI424980000	AAEL002628-RA	AAEL002628	0		0	0.409564	0.70714	1.1223	0.179081	0.342732	-1.16082	0.145837	0.247091	-1.0679	0	0	0	0	0	0	0.169366	-0.368808	0
CUST_11852_PI424980000	AAEL014179-RA	AAEL014179	0		0	0.186346	0.51976	1.15848	0.199961	0.363775	1.31059	0.0408672	0.115151	1.42668	0	0	0	0	0	0	0.0434439	1.29859	0
CUST_11853_PI424980000	AAEL014850-RA	AAEL014850	0		0	0.170103	0.505659	1.2644	0.304163	0.465571	1.15329	0.46903	0.573132	-1.0253	0	0	0	0	0	0	0.282294	0.464129	0
CUST_11854_PI424980000	AAEL011868-RA	AAEL011868	0		0	0.810808	0.915842	1.20749	0.399957	0.553095	-1.4544	0.996588	0.997483	1.0024	0	0	0	0	0	0	0.894396	0.251832	0
CUST_11857_PI424980000	AAEL009980-RA	AAEL009980	0		0	0.124155	0.484662	1.91917	0.761542	0.84038	-1.04209	0.118387	0.216227	1.50181	0	0	0	0	0	0	0.174431	0.792963	0
CUST_11859_PI424980000	AAEL003871-RA	AAEL003871	0		proteasome subunit alpha type [Source:VB External Description;Acc:AAEL003871]	0.925109	0.974071	1.03513	0.011644	0.122823	1.47903	0.540577	0.636539	1.07632	0	0	0	0	0	0	0.112888	1.19683	0
CUST_1186_PI424980000	AAEL013887-RA	AAEL013887	0		0	0.0670316	0.407067	-1.88977	0.00220986	0.078658	-1.62215	0.0881532	0.178489	-2.20949	0	0	0	0	0	0	0.000985677	-1.90714	0
CUST_11860_PI424980000	AAEL005741-RA	AAEL005741	0		forkhead protein/ forkhead protein domain [Source:VB External Description;Acc:AAEL005741]	0.0465488	0.606569	1.3603	0.0338076	0.170971	-2.38873	0.0233009	0.0884379	-2.34185	0	0	0	1	0	1	0.00232378	-1.12343	0
CUST_11861_PI424980000	AAEL014301-RA	AAEL014301	0		0	0.612009	0.812731	1.10065	0.42197	0.572236	-1.08316	0.828368	0.875124	-1.02502	0	0	0	0	0	0	0.7982	-0.335841	0
CUST_11862_PI424980000	AAEL011857-RA	AAEL011857	0		serine/threonine-protein kinase rio1 (rio kinase 1) [Source:VB External Description;Acc:AAEL011857]	0.197858	0.529752	-1.15793	0.39909	0.55248	-1.24517	0.0119795	0.0658613	-1.47334	0	0	0	0	0	0	0.0304662	-1.29215	0
CUST_11863_PI424980000	AAEL005422-RA	AAEL005422	0		pyrroline-5-carboxylate dehydrogenase [Source:VB External Description;Acc:AAEL005422]	0.339995	0.641367	1.33222	0.253809	0.417522	1.27204	0.089529	0.180214	-1.27849	0	0	0	0	0	0	0.136658	0.441923	0
CUST_11866_PI424980000	AAEL002083-RA	AAEL002083	0		DEAD box ATP-dependent RNA helicase [Source:VB External Description;Acc:AAEL002083]	0.168475	0.501278	-1.22817	0.912237	0.941941	-1.01553	0.654702	0.736088	1.06491	0	0	0	0	0	0	0.596994	-0.392929	0
CUST_11868_PI424980000	AAEL005857-RA	AAEL005857	0		0	0.238288	0.61259	-1.18341	0.286363	0.448176	1.31313	0.00612626	0.053144	1.66901	0	0	0	0	0	0	0.0163217	0.599575	0
CUST_1187_PI424980000	AAEL015316-RA	AAEL015316	0		0	0.300043	0.609352	1.53258	0.00156752	0.0719144	2.50291	0.00580028	0.0523124	2.19068	0	0	1	0	1	0	0.000261574	2.07539	0
CUST_11870_PI424980000	AAEL014260-RA	AAEL014260	0		0	0.548447	0.775848	-1.12958	0.00431291	0.0903453	-1.42024	0.02	0.0828091	-1.31039	0	0	0	0	0	0	0.00286441	-1.28674	0
CUST_11872_PI424980000	AAEL008731-RA	AAEL008731	0		0	0.0127503	0.328638	-1.98458	0.903546	0.936708	-1.05659	0.494378	0.594852	1.39248	0	0	0	0	0	0	0.111191	-0.549561	0
CUST_11873_PI424980000	AAEL007898-RA	AAEL007898	0		calmin [Source:VB External Description;Acc:AAEL007898]	0.40678	0.792942	1.22695	0.0111069	0.122086	-1.43438	0.489068	0.59017	1.05016	0	0	0	0	0	0	0.057033	0.280908	0
CUST_11874_PI424980000	AAEL010379-RA	AAEL010379	0		ATP-binding cassette transporter [Source:VB External Description;Acc:AAEL010379]	0.102754	0.446002	1.44194	0.466904	0.61028	1.21891	0.373438	0.485248	1.20432	0	0	0	0	0	0	0.23489	1.28839	0
CUST_11877_PI424980000	AAEL010107-RA	AAEL010107	0		0	0.153333	0.489928	1.20007	0.03936	0.178465	1.63894	0.319905	0.432553	1.25564	0	0	0	0	0	0	0.0517045	1.36488	0
CUST_11879_PI424980000	AAEL011239-RA	AAEL011239	0		short-chain dehydrogenase [Source:VB External Description;Acc:AAEL011239]	0.877241	0.957341	0.0799497	0.83635	0.891274	1.05718	0.0805926	0.168913	-1.18335	0	0	0	0	0	0	0.462799	-0.0154047	0
CUST_11880_PI424980000	AAEL001169-RA	AAEL001169	0		Ribosome biogenesis protein BOP1 homolog [Source:VB External Description;Acc:AAEL001169]	0.279046	0.782142	1.21986	0.340839	0.498995	-1.33487	0.0250783	0.0912736	-1.59821	0	0	0	0	0	0	0.0602739	-0.571074	0
CUST_11881_PI424980000	AAEL000752-RA	AAEL000752	0		0	0.958777	0.986208	0.0668195	0.886349	0.925253	1.00949	0.73232	0.799493	-1.02777	0	0	0	0	0	0	0.987487	0.0161803	0
CUST_11882_PI424980000	AAEL000752-RB	AAEL000752	0		0	0.796539	0.916227	1.13883	0.963653	0.977024	-1.00377	0.992479	0.995172	-1.0009	0	0	0	0	0	0	0.99726	-0.288613	0
CUST_11883_PI424980000	AAEL003917-RA	AAEL003917	0		mitochondrial inner membrane protease subunit [Source:VB External Description;Acc:AAEL003917]	0.246845	0.570764	1.0735	0.194952	0.35874	1.11223	0.187095	0.293331	1.17075	0	0	0	0	0	0	0.151286	1.11883	0
CUST_11885_PI424980000	AAEL004421-RA	AAEL004421	0		0	0.244054	0.603328	-1.09103	0.665793	0.772329	-1.02358	0.399899	0.509566	1.03877	0	0	0	0	0	0	0.485409	-0.358613	0
CUST_11886_PI424980000	AAEL003093-RA	AAEL003093	0		elongase, putative [Source:VB External Description;Acc:AAEL003093]	0.209713	0.702043	0.0500642	0.060718	0.209584	2.21718	0.00965857	0.0618314	2.75959	0	0	0	0	1	0	0.00621503	1.67561	0
CUST_11887_PI424980000	AAEL012089-RA	AAEL012089	0		0	0.249809	0.569598	-1.75644	0.0128202	0.12586	2.01544	0.000218645	0.0220609	2.18733	0	0	1	0	1	0	8.09418e-05	0.815444	0
CUST_1189_PI424980000	AAEL009288-RA	AAEL009288	mRpL48		mitochondrial ribosomal protein, L48, putative [Source:VB Community Annotation;Acc:AAEL009288]	0.0243482	0.346613	-2.18442	0.0659548	0.21799	-1.55025	0.0201622	0.0831838	-1.93781	0	1	0	0	0	0	0.00209731	-1.89083	0
CUST_11890_PI424980000	AAEL009300-RA	AAEL009300	0		0	0.263276	0.580498	1.42693	0.00668386	0.103631	1.37177	0.123677	0.222306	1.3939	0	0	0	0	0	0	0.00979089	1.39753	0
CUST_11891_PI424980000	AAEL012546-RA	AAEL012546	0		DNA replication licensing factor MCM6 [Source:VB External Description;Acc:AAEL012546]	0.00434331	0.324073	-1.95507	0.0806199	0.236054	-1.5628	0.0069601	0.0546724	-2.73371	0	0	0	0	0	1	0.000237494	-2.08386	0
CUST_11893_PI424980000	AAEL011697-RA	AAEL011697	0		glycerol kinase [Source:VB External Description;Acc:AAEL011697]	0.0179402	0.334568	-1.27871	0.395087	0.549592	1.10972	0.255434	0.366227	1.16875	0	0	0	0	0	0	0.0493333	0.333255	0
CUST_11896_PI424980000	AAEL001160-RA	AAEL001160	0		zinc finger protein [Source:VB External Description;Acc:AAEL001160]	0.590555	0.801231	-1.17134	0.305047	0.46657	-1.05569	0.0859907	0.175628	-1.12591	0	0	0	0	0	0	0.214574	-1.11765	0
CUST_11897_PI424980000	AAEL015126-RA	AAEL015126	0		0	0.0898689	0.427993	-1.99023	0.197022	0.361363	-1.40476	0.122453	0.221142	-1.33093	0	0	0	0	0	0	0.0562554	-1.5753	0
CUST_11898_PI424980000	AAEL006381-RA	AAEL006381	0		sphingomyelin phosphodiesterase [Source:VB External Description;Acc:AAEL006381]	0.579076	0.813635	-1.75258	0.509421	0.645595	-1.73013	0.273849	0.385157	-1.4212	0	0	0	0	0	0	0.53972	-1.63464	0
CUST_11899_PI424980000	AAEL004309-RA	AAEL004309	0		0	0.0120576	0.328425	1.52024	0.0216252	0.148495	1.50275	0.0033264	0.044438	1.58329	0	0	0	0	0	0	9.74631e-05	1.53543	0
CUST_1190_PI424980000	AAEL004083-RA	AAEL004083	0		WD-repeat protein [Source:VB External Description;Acc:AAEL004083]	0.195808	0.528228	1.08366	0.0967407	0.254002	1.28678	0.0152016	0.0728742	1.47492	0	0	0	0	0	0	0.0122054	1.28178	0
CUST_11900_PI424980000	AAEL009223-RA	AAEL009223	0		0	0.0231673	0.552526	-1.19252	0.786467	0.857284	-1.09847	0.0853399	0.174959	-2.3076	0	0	0	0	0	0	0.0441178	-1.53286	0
CUST_11901_PI424980000	AAEL006331-RA	#N/A	#N/A		#N/A	0.966951	0.988508	1.0148	0.697616	0.793991	1.07464	0.297798	0.409883	-1.17803	0	0	0	0	0	0	0.782057	0.303804	0
CUST_11902_PI424980000	AAEL006730-RA	AAEL006730	0		traf2 and nck interacting kinase, tnik [Source:VB External Description;Acc:AAEL006730]	0.00197415	0.308938	-2.01052	0.159129	0.321253	-1.55553	0.0407901	0.115151	-1.47843	0	1	0	0	0	0	0.000970208	-1.68149	0
CUST_11903_PI424980000	AAEL010635-RA	AAEL010635	0		zinc finger protein [Source:VB External Description;Acc:AAEL010635]	0.435735	0.753643	-0.0685569	0.512427	0.647776	-1.26549	0.600105	0.688199	-1.19629	0	0	0	0	0	0	0.673978	-0.843446	0
CUST_11905_PI424980000	AAEL014457-RA	AAEL014457	0		neuronal cell adhesion molecule [Source:VB External Description;Acc:AAEL014457]	0.0396808	0.387577	1.51705	0.0143794	0.130637	-2.28922	0.215942	0.324659	-1.21737	0	0	0	1	0	0	0.00622425	-0.66318	0
CUST_1191_PI424980000	AAEL000983-RA	AAEL000983	0		clathrin coat assembly protein ap19 [Source:VB External Description;Acc:AAEL000983]	0.333197	0.635144	-1.12918	0.00226607	0.078658	-1.22302	0.0102881	0.0631826	-1.19626	0	0	0	0	0	0	0.000636815	-1.18282	0
CUST_11910_PI424980000	AAEL007570-RA	AAEL007570	0		G protein beta subunit, putative [Source:VB External Description;Acc:AAEL007570]	0.398454	0.681452	-1.30191	0.584484	0.706961	-1.13461	0.00699956	0.0548959	-1.40105	0	0	0	0	0	0	0.0456786	-1.27919	0
CUST_11911_PI424980000	AAEL007570-RB	AAEL007570	0		G protein beta subunit, putative [Source:VB External Description;Acc:AAEL007570]	0.476884	0.732208	-1.22775	0.3417	0.499799	-1.28298	0.000743793	0.0292201	-1.53163	0	0	0	0	0	0	0.0061426	-1.34745	0
CUST_11913_PI424980000	AAEL013113-RA	AAEL013113	0		metallo-beta-lactamase, putative [Source:VB External Description;Acc:AAEL013113]	0.0124063	0.328383	2.75567	0.179854	0.343559	1.64343	0.268408	0.379383	1.52198	1	0	0	0	0	0	0.0215316	1.9737	0
CUST_11918_PI424980000	AAEL014395-RA	AAEL014395	0		ethanolaminephosphotransferase [Source:VB External Description;Acc:AAEL014395]	0.0285726	0.393195	-1.13784	0.411123	0.562977	-1.2165	0.613765	0.699523	-1.0663	0	0	0	0	0	0	0.13047	-1.14021	0
CUST_11920_PI424980000	AAEL013903-RA	AAEL013903	0		gamma-tubulin complex component 2 (gcp-2) [Source:VB External Description;Acc:AAEL013903]	0.164256	0.502072	-1.18869	0.086955	0.243503	-1.22402	0.203552	0.31183	-1.1724	0	0	0	0	0	0	0.0694742	-1.19504	0
CUST_11921_PI424980000	AAEL013903-RB	AAEL013903	0		gamma-tubulin complex component 2 (gcp-2) [Source:VB External Description;Acc:AAEL013903]	0.0547237	0.394787	-1.28061	0.0533632	0.198924	-1.28168	0.1378	0.238786	-1.21652	0	0	0	0	0	0	0.0158464	-1.25961	0
CUST_11922_PI424980000	AAEL013226-RA	AAEL013226	0		0	0.165855	0.501861	1.24381	0.0101539	0.117686	-1.16638	0.124663	0.223448	-1.13101	0	0	0	0	0	0	0.00951625	-0.351192	0
CUST_11923_PI424980000	AAEL006855-RA	AAEL006855	0		UDP-galactose transporter [Source:VB External Description;Acc:AAEL006855]	0.119056	0.458705	1.26519	0.00232593	0.078658	2.16014	0.025959	0.0929497	1.85814	0	0	1	0	0	0	0.000596439	1.76115	0
CUST_11924_PI424980000	AAEL006855-RB	AAEL006855	0		UDP-galactose transporter [Source:VB External Description;Acc:AAEL006855]	0.00145252	0.338994	1.71875	0.00456109	0.0914395	1.67708	0.0100178	0.0624698	1.72191	0	0	0	0	0	0	1.02285e-05	1.70591	0
CUST_11926_PI424980000	AAEL001087-RA	AAEL001087	0		synaptic vesicle protein [Source:VB External Description;Acc:AAEL001087]	0.00177636	0.308938	1.7486	0.429313	0.57821	1.269	0.356694	0.468701	1.37565	0	0	0	0	0	0	0.011672	1.46442	0
CUST_1193_PI424980000	AAEL000983-RC	AAEL000983	0		clathrin coat assembly protein ap19 [Source:VB External Description;Acc:AAEL000983]	0.160299	0.496611	-2.23049	0.416302	0.56745	-1.26982	0.247227	0.357803	-1.19696	0	0	0	0	0	0	0.223187	-1.56576	0
CUST_11930_PI424980000	AAEL008438-RA	AAEL008438	0		0	0.712414	0.868982	1.13527	0.381698	0.537351	1.2302	0.13698	0.237861	1.17112	0	0	0	0	0	0	0.36141	1.17886	0
CUST_11932_PI424980000	AAEL013351-RA	AAEL013351	0		lethal(2)essential for life protein, l2efl [Source:VB External Description;Acc:AAEL013351]	0.026938	0.363231	2.24712	0.649322	0.758437	1.12541	0.783726	0.839701	1.13848	1	0	0	0	0	0	0.198645	1.50367	0
CUST_11934_PI424980000	AAEL010133-RA	AAEL010133	0		0	0.073245	0.475002	-1.35131	0.466044	0.609623	-1.1627	0.013885	0.0700287	-1.3796	0	0	0	0	0	0	0.0179867	-1.29787	0
CUST_11935_PI424980000	AAEL001582-RA	AAEL001582	0		kinesin [Source:VB External Description;Acc:AAEL001582]	0.380903	0.668971	-1.14098	0.914591	0.943116	-1.02609	0.528933	0.626456	1.10784	0	0	0	0	0	0	0.759496	-0.35308	0
CUST_11936_PI424980000	AAEL001729-RA	AAEL001729	0		0	0.864727	0.944604	0.0311576	0.0618751	0.21175	1.45545	0.00320838	0.0443148	1.66144	0	0	0	0	0	0	0.00811188	1.04935	0
CUST_11937_PI424980000	AAEL011361-RA	AAEL011361	0		0	0.0489588	0.408659	-1.07592	0.712646	0.80519	-1.00513	0.703551	0.776396	-1.00822	0	0	0	0	0	0	0.284223	-1.02976	0
CUST_11938_PI424980000	AAEL002889-RA	AAEL002889	0		0	0.0337031	0.361299	2.0696	0.112273	0.271175	-2.68647	0.0379654	0.111362	-3.16844	1	0	0	0	0	1	0.00703817	-1.26177	0
CUST_11939_PI424980000	AAEL015452-RA	AAEL015452	0		0	0.253511	0.584718	1.20841	0.113517	0.272873	1.88864	0.000733087	0.0292201	2.21698	0	0	0	0	1	0	0.00147094	1.77134	0
CUST_1194_PI424980000	AAEL000983-RD	AAEL000983	0		clathrin coat assembly protein ap19 [Source:VB External Description;Acc:AAEL000983]	0.17181	0.504875	1.25749	0.531266	0.662993	-1.1013	0.24446	0.354766	1.42935	0	0	0	0	0	0	0.268483	0.528512	0
CUST_11941_PI424980000	AAEL002365-RA	AAEL002365	0		0	0.746669	0.886335	-1.08705	0.454863	0.599351	-1.28583	0.0299128	0.0992442	-1.54093	0	0	0	0	0	0	0.163773	-1.3046	0
CUST_11942_PI424980000	AAEL003401-RA	AAEL003401	0		DNA-directed RNA polymerase II 19 kDa polypeptide rpb7 [Source:VB External Description;Acc:AAEL003401]	0.0309636	0.373407	1.38033	0.573741	0.697902	1.08093	0.61576	0.701099	1.07463	0	0	0	0	0	0	0.171851	1.17863	0
CUST_11944_PI424980000	AAEL011705-RA	AAEL011705	0		0	0.000832518	0.299444	-4.33385	0.00010441	0.0263217	-2.70684	0.00452631	0.0491958	-6.16444	0	1	0	1	0	1	1.01173e-07	-4.40171	0
CUST_11946_PI424980000	AAEL007591-RA	AAEL007591	0		0	0.0146162	0.356075	-11.14	0.00522737	0.0968985	10.5598	0.00312873	0.0443148	21.6291	0	1	1	0	1	0	3.16682e-05	7.01632	0
CUST_11947_PI424980000	AAEL014509-RA	AAEL014509	0		zinc finger protein [Source:VB External Description;Acc:AAEL014509]	0.0208436	0.347692	-1.45716	0.0456374	0.188157	-1.39042	0.00630579	0.0534579	-1.54599	0	0	0	0	0	0	0.000511738	-1.46452	0
CUST_11948_PI424980000	AAEL014154-RA	AAEL014154	0		Cytosolic Fe-S cluster assembly factor NUBP2 homolog [Source:VB External Description;Acc:AAEL014154]	0.0559267	0.514578	1.31179	0.147255	0.308971	2.4503	0.457084	0.563086	1.61153	0	0	0	0	0	0	0.0834268	1.79121	0
CUST_11950_PI424980000	AAEL014704-RA	AAEL014704	0		U3 small nucleolar RNA (U3 snoRNA) associated protein [Source:VB External Description;Acc:AAEL014704]	0.659155	0.865819	1.08236	0.693907	0.791646	1.06174	0.400049	0.509692	-1.16894	0	0	0	0	0	0	0.75765	0.325051	0
CUST_11951_PI424980000	AAEL008840-RA	AAEL008840	0		0	0.0045003	0.308938	-3.47916	0.189416	0.353193	-2.19078	0.186249	0.292415	-1.74026	0	1	0	0	0	0	0.00762269	-2.47007	0
CUST_11952_PI424980000	AAEL006912-RA	AAEL006912	0		acetyl-coa acetyltransferase 2, [Source:VB External Description;Acc:AAEL006912]	0.831009	0.928736	-1.18283	0.157521	0.319864	1.16939	0.260837	0.371518	1.155	0	0	0	0	0	0	0.344165	0.380519	0
CUST_11953_PI424980000	AAEL006912-RB	AAEL006912	0		acetyl-coa acetyltransferase 2, [Source:VB External Description;Acc:AAEL006912]	0.660512	0.840838	-1.17282	0.143469	0.305995	1.17111	0.377511	0.488545	1.11175	0	0	0	0	0	0	0.353332	0.370013	0
CUST_11954_PI424980000	AAEL013813-RA	AAEL013813	0		0	0.081466	0.42143	-2.78209	0.11471	0.273524	-1.82893	0.00153505	0.0361413	-4.52421	0	0	0	0	0	1	0.00106636	-3.04508	0
CUST_11955_PI424980000	AAEL006086-RA	AAEL006086	0		0	0.134719	0.480026	-2.3723	0.0188219	0.140906	-2.73866	0.258043	0.368538	-1.85604	0	0	0	1	0	0	0.0230386	-2.32233	0
CUST_11956_PI424980000	AAEL015235-RA	AAEL015235	0		flotillin-1 [Source:VB External Description;Acc:AAEL015235]	0.190805	0.523153	-1.16612	0.266135	0.428639	1.10623	0.212181	0.320909	-1.03307	0	0	0	0	0	0	0.170169	-0.364323	0
CUST_11959_PI424980000	AAEL007485-RA	AAEL007485	0		sodium-dependent phosphate transporter [Source:VB External Description;Acc:AAEL007485]	0.297301	0.698027	1.4203	0.483619	0.624625	-1.07061	0.748127	0.811318	-1.05372	0	0	0	0	0	0	0.614774	-0.234677	0
CUST_1196_PI424980000	AAEL000940-RA	AAEL000940	0		0	0.382061	0.67355	-1.50194	0.0239987	0.15245	-1.41159	0.165912	0.269868	-1.17199	0	0	0	0	0	0	0.0434114	-1.36184	0
CUST_11960_PI424980000	AAEL003014-RA	AAEL003014	0		0	0.00120945	0.299444	1.20057	0.031028	0.165548	1.37686	0.00377655	0.0460308	1.58522	0	0	0	0	0	0	1.99979e-05	1.38755	0
CUST_11962_PI424980000	AAEL011370-RA	AAEL011370	0		zinc finger protein [Source:VB External Description;Acc:AAEL011370]	0.0389606	0.395449	-2.00993	0.000330248	0.046547	-1.48732	0.00163689	0.0370527	-2.11258	0	1	0	0	0	1	3.68349e-06	-1.86994	0
CUST_11963_PI424980000	AAEL000733-RA	AAEL000733	0		hydroxysteroid dehydrogenase [Source:VB External Description;Acc:AAEL000733]	0.301743	0.610271	1.57135	0.928753	0.953776	-1.03543	0.264477	0.375629	1.16606	0	0	0	0	0	0	0.517904	0.567327	0
CUST_11966_PI424980000	AAEL000260-RA	AAEL000260	0		0	0.815309	0.917991	1.03111	0.259298	0.422553	1.36692	0.0687365	0.154263	1.57015	0	0	0	0	0	0	0.206114	1.32273	0
CUST_11967_PI424980000	AAEL007241-RA	AAEL007241	0		0	0.376661	0.665323	1.16009	0.10147	0.259306	1.49676	0.0248867	0.0908749	1.66758	0	0	0	0	0	0	0.0305927	1.44148	0
CUST_11969_PI424980000	AAEL010037-RA	AAEL010037	0		phosphoglucomutase [Source:VB External Description;Acc:AAEL010037]	2.475e-05	0.234463	2.12046	0.0827601	0.238785	1.40835	0.525939	0.624021	1.05664	1	0	0	0	0	0	0.000117586	1.52849	0
CUST_11970_PI424980000	AAEL000531-RA	#N/A	#N/A		#N/A	0.0394314	0.458272	1.10463	0.341934	0.499936	1.10649	0.40671	0.516398	-1.05187	0	0	0	0	0	0	0.108341	0.386415	0
CUST_11971_PI424980000	AAEL010001-RA	AAEL010001	0		0	0.161195	0.497794	1.16446	0.0304135	0.164563	1.32733	0.717098	0.787403	1.02922	0	0	0	0	0	0	0.0795044	1.17367	0
CUST_11972_PI424980000	AAEL010852-RA	AAEL010852	0		predicted G-protein coupled receptor (GPCR) [Source:VB External Description;Acc:AAEL010852]	0.4795	0.73504	1.3202	0.0150901	0.133547	1.58831	0.0158345	0.0741967	2.07897	0	0	0	0	1	0	0.0058714	1.66249	0
CUST_11974_PI424980000	AAEL001630-RA	AAEL001630	0		0	0.0391779	0.371451	1.17699	0.0737813	0.227457	1.87836	0.0128794	0.0679711	1.7781	0	0	0	0	0	0	0.00235296	1.61115	0
CUST_11975_PI424980000	AAEL009772-RA	AAEL009772	0		0	0.0471436	0.471665	1.27293	0.101362	0.259229	-1.16836	0.616497	0.701594	-1.0698	0	0	0	0	0	0	0.0701321	-0.321741	0
CUST_11977_PI424980000	AAEL009772-RC	AAEL009772	0		0	0.0203253	0.37155	1.21398	0.155181	0.317542	-1.20053	0.453758	0.559701	-1.1259	0	0	0	0	0	0	0.0414984	-0.370819	0
CUST_11979_PI424980000	AAEL014176-RA	AAEL014176	0		cornichon [Source:VB External Description;Acc:AAEL014176]	0.444709	0.710834	-1.26559	0.0215485	0.148495	-1.35921	0.0312138	0.101397	-1.43296	0	0	0	0	0	0	0.0125744	-1.35258	0
CUST_1198_PI424980000	AAEL014703-RA	AAEL014703	0		0	0.0959306	0.433366	-1.37596	0.186605	0.350089	-1.21683	0.48507	0.586482	-1.0634	0	0	0	0	0	0	0.147706	-1.21873	0
CUST_11980_PI424980000	AAEL004078-RA	AAEL004078	0		succinyl-coa synthetase beta chain [Source:VB External Description;Acc:AAEL004078]	0.658753	0.849418	1.18164	0.00743318	0.105247	-1.54945	0.0447715	0.120879	-1.72596	0	0	0	0	0	0	0.00984756	-0.697925	0
CUST_11981_PI424980000	AAEL006681-RA	#N/A	#N/A		#N/A	0.118908	0.458303	1.39764	0.0326169	0.168498	1.69322	0.0382443	0.111527	1.87967	0	0	0	0	0	0	0.00722024	1.65684	0
CUST_11983_PI424980000	AAEL001579-RA	AAEL001579	0		0	0.0133249	0.329308	-3.07789	0.960189	0.974451	-1.03693	0.153971	0.25606	2.5158	0	1	0	0	0	0	0.0524691	-0.533008	0
CUST_11985_PI424980000	AAEL012896-RA	AAEL012896	0		0	0.84405	0.936744	-1.05442	0.228265	0.392334	1.12626	0.0218459	0.0855993	1.43798	0	0	0	0	0	0	0.090215	0.50327	0
CUST_11986_PI424980000	AAEL000924-RA	AAEL000924	0		eukaryotic translation initiation factor 2-alpha kinase [Source:VB External Description;Acc:AAEL000924]	0.0373445	0.542213	-1.13205	0.0947921	0.251813	-1.31637	0.023862	0.0889231	-1.34853	0	0	0	0	0	0	0.00459207	-1.26565	0
CUST_11989_PI424980000	AAEL005884-RA	AAEL005884	0		0	0.00136322	0.322318	-1.62981	0.459225	0.60368	-1.14447	0.662481	0.742658	1.03372	0	0	0	0	0	0	0.0162215	-0.580186	0
CUST_1199_PI424980000	AAEL013119-RA	AAEL013119	0		charged multivesicular body protein [Source:VB External Description;Acc:AAEL013119]	0.0361814	0.374503	1.25727	0.937292	0.959329	-1.0073	0.222897	0.331834	-1.15399	0	0	0	0	0	0	0.134677	-0.30134	0
CUST_11991_PI424980000	AAEL007133-RA	AAEL007133	0		0	0.000304217	0.304817	3.51922	0.623665	0.73841	1.35368	0.362891	0.47503	1.57053	1	0	0	0	0	0	0.0038905	2.14781	0
CUST_11992_PI424980000	AAEL009289-RA	AAEL009289	0		eg:34f3.4 protein [Source:VB External Description;Acc:AAEL009289]	0.00374923	0.339838	-1.45091	0.0783958	0.232718	-1.56111	0.0630494	0.146275	-1.66843	0	0	0	0	0	0	0.00132053	-1.56015	0
CUST_11993_PI424980000	AAEL000966-RA	AAEL000966	0		0	0.950082	0.981933	0.00393325	0.659828	0.767618	1.0744	0.267167	0.378104	1.22577	0	0	0	0	0	0	0.734136	0.768033	0
CUST_11996_PI424980000	AAEL009846-RA	AAEL009846	0		Enn protein, putative [Source:VB External Description;Acc:AAEL009846]	0.59796	0.82637	-0.0425474	0.208546	0.372144	-1.18083	0.00365166	0.0456787	-1.61963	0	0	0	0	0	0	0.0174389	-0.94767	0
CUST_11997_PI424980000	AAEL014498-RA	AAEL014498	0		0	0.483142	0.736323	-1.06677	0.232577	0.395967	-1.21682	0.0253364	0.0917841	-1.27939	0	0	0	0	0	0	0.0684419	-1.18766	0
CUST_12_PI424980000	AAEL004888-RA	AAEL004888	CYP306A1	P450	cytochrome P450 (CYP306A1) [Source:VB Community Annotation;Acc:AAEL004888]	0.000604543	0.299444	-2.79642	0.0769718	0.231419	-1.74974	0.00785668	0.0576735	-1.70433	0	1	0	0	0	0	4.59419e-05	-2.0835	0
CUST_120_PI424980000	AAEL002043-RA	AAEL002043	CYP305A5	P450	cytochrome P450 (CYP305A5) [Source:VB Community Annotation;Acc:AAEL002043]	0.000209711	0.294287	1.72476	0.0103692	0.118284	3.33539	0.0172309	0.077326	1.85424	0	0	1	0	0	0	6.15621e-06	2.3048	0
CUST_1200_PI424980000	AAEL013119-RB	AAEL013119	0		charged multivesicular body protein [Source:VB External Description;Acc:AAEL013119]	0.300445	0.808501	0.0741968	0.885214	0.924547	1.01306	0.459911	0.565521	-1.06566	0	0	0	0	0	0	0.649324	0.00719967	0
CUST_12001_PI424980000	AAEL004440-RA	AAEL004440	0		tubulin-specific chaperone e [Source:VB External Description;Acc:AAEL004440]	0.190877	0.525112	1.17965	0.0850033	0.241253	-1.15328	0.991608	0.994471	-1.0008	0	0	0	0	0	0	0.21972	-0.324812	0
CUST_12003_PI424980000	AAEL002870-RA	AAEL002870	0		dipeptidyl peptidase iii [Source:VB External Description;Acc:AAEL002870]	0.561288	0.783432	-1.08687	0.0152754	0.133547	1.10692	0.739108	0.804248	-1.01555	0	0	0	0	0	0	0.119579	-0.331832	0
CUST_12004_PI424980000	AAEL002870-RB	AAEL002870	0		dipeptidyl peptidase iii [Source:VB External Description;Acc:AAEL002870]	0.0163055	0.371133	-1.03871	0.397048	0.550673	1.11421	0.954592	0.967589	1.00888	0	0	0	0	0	0	0.117559	0.361461	0
CUST_12006_PI424980000	AAEL013105-RA	AAEL013105	0		receptor protein tyrosine phosphatase [Source:VB External Description;Acc:AAEL013105]	0.82652	0.932685	1.26491	0.167501	0.329899	-1.15311	0.174938	0.279856	1.11894	0	0	0	0	0	0	0.28196	0.410245	0
CUST_12007_PI424980000	AAEL004328-RA	AAEL004328	0		origin recognition complex subunit [Source:VB External Description;Acc:AAEL004328]	0.08573	0.423914	-1.82396	0.0102135	0.117686	-2.60898	0.0117798	0.0656512	-3.10369	0	0	0	1	0	1	0.000808653	-2.51221	0
CUST_12008_PI424980000	AAEL012757-RA	AAEL012757	0		kynurenine 3-monooxygenase [Source:VB External Description;Acc:AAEL012757]	0.572106	0.85774	1.49203	0.592128	0.713127	-1.13127	0.353459	0.465443	-1.20916	0	0	0	0	0	0	0.643572	-0.282799	0
CUST_12009_PI424980000	AAEL010321-RA	AAEL010321	0		porphobilinogen deaminase [Source:VB External Description;Acc:AAEL010321]	0.183747	0.535508	1.54128	0.955942	0.971746	1.01451	0.238684	0.348444	-1.31595	0	0	0	0	0	0	0.385807	0.413282	0
CUST_1201_PI424980000	AAEL013119-RC	AAEL013119	0		charged multivesicular body protein [Source:VB External Description;Acc:AAEL013119]	0.00155188	0.327863	1.26497	0.783671	0.855716	1.02326	0.639966	0.723106	-1.03066	0	0	0	0	0	0	0.0262909	0.419188	0
CUST_12010_PI424980000	AAEL013231-RA	AAEL013231	0		0	0.032408	0.361584	-2.87784	0.958395	0.973553	-1.03143	0.680726	0.757052	1.32299	0	1	0	0	0	0	0.259902	-0.862092	0
CUST_12011_PI424980000	AAEL007753-RA	AAEL007753	0		0	0.0922088	0.44487	-1.27424	0.00713213	0.105051	-1.86618	0.0902271	0.180889	-1.70923	0	0	0	0	0	0	0.00344696	-1.61655	0
CUST_12014_PI424980000	AAEL011050-RA	AAEL011050	0		0	0.042732	0.374032	-1.23752	0.00450031	0.0912027	-1.36333	0.0448205	0.120879	-1.32898	0	0	0	0	0	0	0.000695206	-1.30994	0
CUST_12017_PI424980000	AAEL004779-RA	AAEL004779	0		cyclophilin-10 [Source:VB External Description;Acc:AAEL004779]	0.0071523	0.348607	-1.26726	0.015226	0.133547	-1.22018	0.0173824	0.0776218	-1.29828	0	0	0	0	0	0	0.000191187	-1.26191	0
CUST_12018_PI424980000	AAEL013074-RA	AAEL013074	0		adenylyl cyclase-associated protein [Source:VB External Description;Acc:AAEL013074]	0.242773	0.57406	1.07341	0.0714629	0.225338	1.32648	0.0237845	0.0888632	1.36448	0	0	0	0	0	0	0.0161582	1.25479	0
CUST_12019_PI424980000	AAEL001249-RA	AAEL001249	0		0	0.177142	0.596825	-1.37183	0.114549	0.273519	-1.89056	0.00916696	0.0605214	-2.33078	0	0	0	0	0	1	0.00864601	-1.86439	0
CUST_1202_PI424980000	AAEL006143-RA	AAEL006143	0		0	0.016562	0.43227	1.70619	0.76445	0.842415	-1.15416	0.824237	0.872238	-1.04189	0	0	0	0	0	0	0.166665	-0.163288	0
CUST_12020_PI424980000	AAEL007559-RA	AAEL007559	0		guanyl-nucleotide exchange factor, putative [Source:VB External Description;Acc:AAEL007559]	0.740037	0.883072	-0.0912044	0.687062	0.788027	-1.07426	0.0377757	0.111133	1.21595	0	0	0	0	0	0	0.24515	0.0168267	0
CUST_12021_PI424980000	AAEL007566-RA	AAEL007566	0		dynactin subunit P25 [Source:VB External Description;Acc:AAEL007566]	0.885322	0.954786	-1.04666	0.709837	0.803646	-1.03627	0.0471538	0.123866	-1.15035	0	0	0	0	0	0	0.317372	-1.07776	0
CUST_12022_PI424980000	AAEL003575-RA	AAEL003575	0		0	0.154231	0.658113	-1.35565	0.0479268	0.192756	2.51573	0.000576552	0.0291964	2.31642	0	0	1	0	1	0	0.000382802	1.15883	0
CUST_12023_PI424980000	AAEL010606-RA	AAEL010606	0		down syndrome cell adhesion molecule [Source:VB External Description;Acc:AAEL010606]	0.414726	0.691867	-1.43347	0.0389282	0.17819	1.29968	0.00929997	0.0609169	1.83534	0	0	0	0	0	0	0.00729074	0.567185	0
CUST_12024_PI424980000	AAEL014221-RA	AAEL014221	0		0	0.0882339	0.428344	1.17443	0.238073	0.400846	1.21352	0.27875	0.390218	1.12832	0	0	0	0	0	0	0.113315	1.17209	0
CUST_12025_PI424980000	AAEL006131-RA	AAEL006131	0		0	0.0681841	0.405478	2.4137	0.0552376	0.20138	1.65418	0.027268	0.0953592	1.4104	0	0	0	0	0	0	0.00537675	1.8261	0
CUST_12026_PI424980000	AAEL011879-RA	AAEL011879	0		citron ser/thr kinase [Source:VB External Description;Acc:AAEL011879]	0.0417944	0.492115	-1.28185	0.132498	0.292383	-1.51679	0.0467972	0.123438	-1.49977	0	0	0	0	0	0	0.0112357	-1.43281	0
CUST_12027_PI424980000	AAEL002802-RA	AAEL002802	0		WD-repeat protein [Source:VB External Description;Acc:AAEL002802]	0.0613186	0.433872	-1.1987	0.00825246	0.109724	-1.41154	0.115727	0.212692	-1.28417	0	0	0	0	0	0	0.00341014	-1.29814	0
CUST_1203_PI424980000	AAEL006946-RA	AAEL006946	0		chaperonin [Source:VB External Description;Acc:AAEL006946]	0.0764373	0.499305	-1.16527	0.395398	0.549731	-1.17442	0.0835424	0.172551	-1.20519	0	0	0	0	0	0	0.0627972	-1.18163	0
CUST_12030_PI424980000	AAEL003985-RA	AAEL003985	0		small nuclear ribonucleoprotein, core, putative [Source:VB External Description;Acc:AAEL003985]	0.643571	0.860679	0.00760835	0.137018	0.297986	1.09677	0.187922	0.29421	1.05643	0	0	0	0	0	0	0.223801	0.720269	0
CUST_12032_PI424980000	AAEL012414-RA	AAEL012414	0		0	0.0285913	0.355143	-1.12112	0.0267282	0.157976	-1.22421	0.0109566	0.0642364	-1.26239	0	0	0	0	0	0	0.000678416	-1.20257	0
CUST_12034_PI424980000	AAEL004108-RA	AAEL004108	0		0	0.183977	0.519304	1.36295	0.556689	0.683925	1.04309	0.687918	0.763197	-1.06394	0	0	0	0	0	0	0.505262	0.447365	0
CUST_12035_PI424980000	AAEL014819-RA	AAEL014819	0		0	0.883528	0.954345	-0.0217555	0.103036	0.260863	-2.14865	0.403912	0.513696	-1.41831	0	0	0	0	0	0	0.358811	-1.19624	0
CUST_12036_PI424980000	AAEL007775-RA	AAEL007775	0		0	0.0204215	0.341173	1.20839	0.0874389	0.243951	1.67348	0.0424388	0.117375	1.88353	0	0	0	0	0	0	0.00420548	1.58846	0
CUST_12037_PI424980000	AAEL000206-RA	AAEL000206	0		ninjurin A, putative [Source:VB External Description;Acc:AAEL000206]	0.979536	0.992638	-1.07076	0.886054	0.925092	-1.01893	0.0550302	0.135035	1.54358	0	0	0	0	0	0	0.413951	-0.182039	0
CUST_12038_PI424980000	AAEL005553-RA	AAEL005553	0		0	0.566824	0.807647	1.21297	0.0107447	0.120523	-2.66388	0.335679	0.447811	-1.37661	0	0	0	1	0	0	0.0539051	-0.942506	0
CUST_12039_PI424980000	AAEL004468-RA	AAEL004468	0		0	0.0206131	0.406768	-1.37336	0.271689	0.433843	-1.51688	0.114381	0.211075	-1.56843	0	0	0	0	0	0	0.0226684	-1.48622	0
CUST_1204_PI424980000	AAEL005991-RA	AAEL005991	0		tricarboxylate transport protein [Source:VB External Description;Acc:AAEL005991]	0.234952	0.690175	-1.27995	0.0114467	0.122086	-2.03861	0.0197873	0.0823864	-1.9405	0	0	0	1	0	0	0.00315387	-1.75302	0
CUST_12040_PI424980000	AAEL011972-RB	AAEL011972	0		actin binding protein, putative [Source:VB External Description;Acc:AAEL011972]	0.179248	0.640574	1.05245	0.419226	0.569586	-1.04511	0.0432355	0.118755	1.03614	0	0	0	0	0	0	0.0751891	0.34783	0
CUST_12041_PI424980000	AAEL005583-RA	AAEL005583	0		c3f [Source:VB External Description;Acc:AAEL005583]	0.15185	0.492243	1.46519	0.0171232	0.139813	1.24098	0.0136865	0.069662	1.19598	0	0	0	0	0	0	0.00226719	1.30072	0
CUST_12042_PI424980000	AAEL006873-RA	AAEL006873	0		0	0.0117678	0.343464	1.98495	0.0491794	0.194547	1.47091	0.141638	0.242785	1.26711	0	0	0	0	0	0	0.00448175	1.57432	0
CUST_12043_PI424980000	AAEL008159-RA	AAEL008159	0		short-chain dehydrogenase [Source:VB External Description;Acc:AAEL008159]	0.778439	0.903004	-1.15727	0.0371699	0.175672	3.11004	0.0763583	0.163747	2.05108	0	0	1	0	0	0	0.0570285	1.33461	0
CUST_12046_PI424980000	AAEL011502-RA	AAEL011502	0		0	0.0141228	0.361274	-1.18721	0.239196	0.401942	-1.11951	0.146415	0.247678	-1.10112	0	0	0	0	0	0	0.0185879	-1.13595	0
CUST_12047_PI424980000	AAEL005667-RA	AAEL005667	0		LIM domain-binding protein, putative [Source:VB External Description;Acc:AAEL005667]	0.00395708	0.308938	1.98407	0.238044	0.400846	1.21751	0.141498	0.242707	1.22164	0	0	0	0	0	0	0.00662872	1.47441	0
CUST_12048_PI424980000	AAEL013705-RA	AAEL013705	0		cyclophilin [Source:VB External Description;Acc:AAEL013705]	0.115212	0.480683	-1.5042	0.110981	0.269995	-1.30858	0.00717142	0.055499	-1.60841	0	0	0	0	0	0	0.00490706	-1.47373	0
CUST_12049_PI424980000	AAEL010361-RA	AAEL010361	0		rer1 protein [Source:VB External Description;Acc:AAEL010361]	0.000277556	0.299444	4.37965	0.00157257	0.0719144	3.69929	0.00142834	0.0353576	4.10686	1	0	1	0	1	0	1.5388e-07	4.06193	0
CUST_1205_PI424980000	AAEL003561-RA	AAEL003561	0		phospholipase A2, putative [Source:VB External Description;Acc:AAEL003561]	0.729942	0.877613	-1.06026	0.0449066	0.187355	2.2891	0.000347234	0.0244686	3.9885	0	0	1	0	1	0	0.000878411	1.73911	0
CUST_12050_PI424980000	AAEL010361-RB	AAEL010361	0		rer1 protein [Source:VB External Description;Acc:AAEL010361]	5.91203e-06	0.299444	4.11698	0.00205118	0.0783488	3.17368	0.00217376	0.040599	3.63911	1	0	1	0	1	0	8.48919e-09	3.64326	0
CUST_12052_PI424980000	AAEL014695-RA	AAEL014695	0		zinc finger protein [Source:VB External Description;Acc:AAEL014695]	0.0123904	0.328583	1.20623	0.0107196	0.120375	1.31584	0.0853341	0.174959	1.34727	0	0	0	0	0	0	0.0008753	1.28978	0
CUST_12054_PI424980000	AAEL008517-RA	AAEL008517	0		elongation factor tu (ef-tu) [Source:VB External Description;Acc:AAEL008517]	0.22705	0.563325	1.14151	0.385158	0.540411	1.15786	0.79792	0.850796	-1.02463	0	0	0	0	0	0	0.502871	0.424916	0
CUST_12056_PI424980000	AAEL005762-RA	AAEL005762	0		leucine-rich transmembrane proteins [Source:VB External Description;Acc:AAEL005762]	0.755746	0.89126	-1.15669	0.701609	0.797007	-1.13827	0.875471	0.910519	1.04131	0	0	0	0	0	0	0.957147	-0.417882	0
CUST_12060_PI424980000	AAEL013391-RA	AAEL013391	0		0	0.730112	0.878196	-1.11348	0.42976	0.578443	1.11098	0.391745	0.501997	-1.08678	0	0	0	0	0	0	0.650649	-0.363091	0
CUST_12061_PI424980000	AAEL008958-RA	AAEL008958	0		forkhead box protein (AaegFOXK1) [Source:VB External Description;Acc:AAEL008958]	0.455817	0.717533	-1.16107	0.637526	0.749628	-1.0663	0.127312	0.226525	-1.22221	0	0	0	0	0	0	0.360041	-1.14986	0
CUST_12062_PI424980000	AAEL002563-RA	AAEL002563	0		nuclear matrix protein [Source:VB External Description;Acc:AAEL002563]	0.349015	0.645427	-1.26694	0.210079	0.373754	1.52611	0.613352	0.699212	1.20799	0	0	0	0	0	0	0.400789	0.489053	0
CUST_12063_PI424980000	AAEL004479-RA	AAEL004479	0		organic cation transporter [Source:VB External Description;Acc:AAEL004479]	0.475849	0.729816	1.11247	0.125339	0.285438	1.60266	0.00785201	0.0576735	1.85682	0	0	0	0	0	0	0.0178207	1.52398	0
CUST_12067_PI424980000	AAEL013835-RA	AAEL013835	0		0	0.056731	0.457224	-10.0426	0.00686544	0.104107	10.0869	0.00398058	0.0468532	21.5437	0	0	1	0	1	0	0.000161005	7.19602	0
CUST_12068_PI424980000	AAEL006001-RA	AAEL006001	0		0	0.979015	0.993462	0.0118194	0.0744425	0.228656	-1.43543	0.0230645	0.0879218	-1.77445	0	0	0	0	0	0	0.0467206	-1.06602	0
CUST_1207_PI424980000	AAEL005735-RA	AAEL005735	0		0	0.356735	0.666042	1.22693	0.993785	0.996057	-1.00135	0.0443107	0.120514	-1.19955	0	0	0	0	0	0	0.21646	-0.324656	0
CUST_12070_PI424980000	AAEL006001-RC	AAEL006001	0		0	0.00313061	0.324073	-1.35731	0.0814468	0.237647	-1.11045	1.43261e-05	0.0139461	-1.2245	0	0	0	0	0	0	7.63978e-07	-1.23075	0
CUST_12071_PI424980000	AAEL006001-RD	AAEL006001	0		0	0.00460869	0.338803	-1.3364	0.259582	0.422634	-1.06175	0.033162	0.104262	-1.17772	0	0	0	0	0	0	0.00247925	-1.19196	0
CUST_12072_PI424980000	AAEL003278-RA	AAEL003278	0		0	0.667216	0.844994	1.17759	0.657644	0.765783	1.0608	0.0238496	0.0889231	1.46148	0	0	0	0	0	0	0.166971	1.23329	0
CUST_12073_PI424980000	AAEL014500-RA	AAEL014500	0		cation chloride cotransporter [Source:VB External Description;Acc:AAEL014500]	0.323383	0.816369	1.16533	0.238356	0.401081	1.1526	0.0352564	0.107461	1.11839	0	0	0	0	0	0	0.0662009	1.14544	0
CUST_12074_PI424980000	AAEL014500-RB	AAEL014500	0		cation chloride cotransporter [Source:VB External Description;Acc:AAEL014500]	0.42989	0.734501	1.11131	0.469141	0.612246	1.12851	0.798169	0.85097	-1.02396	0	0	0	0	0	0	0.723511	0.405285	0
CUST_12076_PI424980000	AAEL009708-RA	AAEL009708	0		thioredoxin M, putative [Source:VB External Description;Acc:AAEL009708]	0.182542	0.583588	1.20361	0.000429831	0.0470285	-1.32104	0.0165922	0.0759632	-1.28907	0	0	0	0	0	0	0.000138487	-0.468836	0
CUST_12078_PI424980000	AAEL012211-RA	AAEL012211	0		microfibrillar-associated protein, putative [Source:VB External Description;Acc:AAEL012211]	0.00738984	0.340022	-1.16149	0.972038	0.983152	1.00298	0.0546134	0.134467	-1.10255	0	0	0	0	0	0	0.0155365	-0.420356	0
CUST_12081_PI424980000	AAEL010424-RA	AAEL010424	0		p15-2a protein, putative [Source:VB External Description;Acc:AAEL010424]	0.0402546	0.501704	1.87221	0.865451	0.910887	1.03297	0.244204	0.354611	-1.36417	0	0	0	0	0	0	0.145718	0.513671	0
CUST_12084_PI424980000	AAEL011620-RA	AAEL011620	0		0	0.203658	0.604037	1.11337	0.111848	0.270708	1.41102	0.0418871	0.116664	1.25085	0	0	0	0	0	0	0.0306647	1.25841	0
CUST_12085_PI424980000	AAEL003692-RA	AAEL003692	0		0	0.00198842	0.34751	-1.75024	0.0400912	0.179514	-1.56023	0.308421	0.421365	-1.1478	0	0	0	0	0	0	0.00167029	-1.48609	0
CUST_12086_PI424980000	AAEL009177-RA	AAEL009177	0		0	0.019208	0.435731	-1.24241	0.340674	0.498963	-1.37574	0.0945623	0.186397	-1.26675	0	0	0	0	0	0	0.0220765	-1.29497	0
CUST_12087_PI424980000	AAEL009177-RB	AAEL009177	0		0	0.121696	0.4607	-1.31053	0.497413	0.63579	-1.35193	0.1232	0.22189	-1.24185	0	0	0	0	0	0	0.133464	-1.30144	0
CUST_12088_PI424980000	AAEL008883-RA	AAEL008883	0		0	0.117688	0.471518	1.30257	0.720871	0.811268	1.1179	0.0469081	0.123499	-1.32549	0	0	0	0	0	0	0.0867474	0.364993	0
CUST_1209_PI424980000	AAEL010966-RA	AAEL010966	0		ubiquitin carboxyl-terminal hydrolase isozyme L5 [Source:VB External Description;Acc:AAEL010966]	0.0949225	0.4871	-1.13653	0.0603161	0.209402	1.2448	0.914919	0.939596	1.00524	0	0	0	0	0	0	0.104986	0.371171	0
CUST_12091_PI424980000	AAEL015460-RA	AAEL015460	0		0	0.912961	0.966996	-1.10184	0.00864476	0.111618	-2.44677	0.0936219	0.185312	-1.75081	0	0	0	1	0	0	0.0252739	-1.76647	0
CUST_12092_PI424980000	AAEL000213-RA	AAEL000213	0		d-amino acid oxidase [Source:VB External Description;Acc:AAEL000213]	0.145786	0.513627	2.12221	0.391263	0.54637	1.25352	0.306906	0.419755	-1.37998	0	0	0	0	0	0	0.231554	0.665248	0
CUST_12093_PI424980000	AAEL004726-RA	AAEL004726	0		0	0.00199755	0.343464	-2.96493	0.0108988	0.121172	-3.45586	0.0392916	0.113189	-2.31188	0	1	0	1	0	1	9.62983e-05	-2.91089	0
CUST_12094_PI424980000	AAEL001523-RA	AAEL001523	0		secretory Phospholipase A2, putative [Source:VB External Description;Acc:AAEL001523]	0.524084	0.800327	1.48051	0.75339	0.834763	1.05984	0.0792349	0.167495	1.30593	0	0	0	0	0	0	0.327442	1.28209	0
CUST_12095_PI424980000	AAEL006573-RA	AAEL006573	0		0	0.492506	0.740966	1.21083	0.0510808	0.197559	1.21396	0.0113469	0.0649481	1.34194	0	0	0	0	0	0	0.0121223	1.25558	0
CUST_12096_PI424980000	AAEL014090-RA	AAEL014090	0		0	0.425484	0.699068	-1.50757	0.788476	0.858728	-1.15207	0.0880888	0.178395	-1.50328	0	0	0	0	0	0	0.316872	-1.38764	0
CUST_12097_PI424980000	AAEL011270-RA	AAEL011270	0		0	0.999544	0.999848	-0.0003528	0.129832	0.289499	1.80703	0.103382	0.197727	2.12797	0	0	0	0	0	0	0.195943	1.31155	0
CUST_12098_PI424980000	AAEL003594-RA	AAEL003594	0		kinectin, putative [Source:VB External Description;Acc:AAEL003594]	0.399704	0.682605	-1.14772	0.000343197	0.0469078	-1.34419	0.00769641	0.0574958	-1.60988	0	0	0	0	0	0	0.000115551	-1.36726	0
CUST_1210_PI424980000	AAEL010966-RB	AAEL010966	0		ubiquitin carboxyl-terminal hydrolase isozyme L5 [Source:VB External Description;Acc:AAEL010966]	0.0126753	0.343464	-1.12016	0.0390913	0.178465	1.2572	0.850846	0.891695	1.00875	0	0	0	0	0	0	0.0164291	0.381929	0
CUST_12101_PI424980000	AAEL008226-RA	AAEL008226	0		0	0.47534	0.811059	-0.0646427	0.055003	0.201308	2.07097	0.0470778	0.123787	1.86368	0	0	0	0	0	0	0.0371046	1.29	0
CUST_12103_PI424980000	AAEL007886-RA	AAEL007886	0		0	0.317979	0.623024	1.13122	0.682167	0.784196	1.04008	0.84628	0.889068	1.0204	0	0	0	0	0	0	0.758501	1.0639	0
CUST_12104_PI424980000	AAEL000051-RA	AAEL000051	OBP3		odorant binding protein OBP3 [Source:VB Community Annotation;Acc:AAEL000051]	0.812209	0.925046	-1.45218	0.02441	0.152918	-4.24788	0.119954	0.217971	-2.40198	0	0	0	1	0	0	0.0601465	-2.70068	0
CUST_12105_PI424980000	AAEL011199-RA	AAEL011199	0		0	0.00558444	0.315586	-1.32014	0.723192	0.812735	-1.05833	0.19383	0.30091	-1.16251	0	0	0	0	0	0	0.0264061	-1.18033	0
CUST_12106_PI424980000	AAEL010748-RA	AAEL010748	0		0	0.0484497	0.384354	-2.113	0.000636757	0.0560018	-1.73877	0.0233886	0.0884711	-1.39211	0	1	0	0	0	0	8.30785e-05	-1.74796	0
CUST_12108_PI424980000	AAEL005605-RA	AAEL005605	0		adenylsulphate kinase [Source:VB External Description;Acc:AAEL005605]	0.00474674	0.313757	1.65105	0.0856783	0.241808	1.51975	0.0100357	0.0625334	2.18063	0	0	0	0	1	0	0.000368968	1.78381	0
CUST_1211_PI424980000	AAEL010966-RC	AAEL010966	0		ubiquitin carboxyl-terminal hydrolase isozyme L5 [Source:VB External Description;Acc:AAEL010966]	0.0346463	0.41802	-1.14116	0.0306955	0.164997	1.24797	0.534767	0.631241	1.02359	0	0	0	0	0	0	0.0206948	0.376798	0
CUST_12110_PI424980000	AAEL002503-RA	AAEL002503	0		yippee protein [Source:VB External Description;Acc:AAEL002503]	0.0649014	0.565785	1.41666	0.0710073	0.224463	-1.25571	0.0707379	0.156752	-1.26879	0	0	0	0	0	0	0.0134499	-0.369277	0
CUST_12113_PI424980000	AAEL008871-RA	AAEL008871	0		succinate dehydrogenase [Source:VB External Description;Acc:AAEL008871]	0.173075	0.530321	1.44351	0.114003	0.273053	-1.34335	0.0102367	0.0630768	-1.3576	0	0	0	0	0	0	0.00922949	-0.419145	0
CUST_12114_PI424980000	AAEL000714-RA	AAEL000714	0		sodium-dependent excitatory amino acid transporter [Source:VB External Description;Acc:AAEL000714]	0.989199	0.996723	-1.01912	0.0493734	0.194669	1.65912	0.0194717	0.0816977	1.86249	0	0	0	0	0	0	0.0305888	0.83416	0
CUST_12117_PI424980000	AAEL002636-RA	AAEL002636	0		0	0.0185245	0.473848	1.21797	0.503748	0.640822	1.05244	0.205143	0.313592	1.16874	0	0	0	0	0	0	0.0513845	1.14638	0
CUST_12118_PI424980000	AAEL005084-RA	AAEL005084	0		tubulin beta chain [Source:VB External Description;Acc:AAEL005084]	0.0361654	0.364702	-1.72388	0.145512	0.307497	-1.16452	0.00484065	0.0497326	-1.38543	0	0	0	0	0	0	0.00172008	-1.42461	0
CUST_12119_PI424980000	AAEL009650-RA	AAEL009650	0		0	0.936847	0.975753	-0.0454614	0.237944	0.400839	-1.5665	0.013564	0.0693744	-2.01029	0	0	0	0	0	1	0.0714449	-1.20742	0
CUST_1212_PI424980000	AAEL006024-RA	AAEL006024	0		vanin-like protein 2 precursor, putative [Source:VB External Description;Acc:AAEL006024]	0.349769	0.755912	0.0201622	0.0168722	0.139096	1.73329	0.936837	0.955124	1.02083	0	0	0	0	0	0	0.10895	0.924762	0
CUST_12120_PI424980000	AAEL001242-RA	AAEL001242	0		ribosomal pseudouridine synthase [Source:VB External Description;Acc:AAEL001242]	0.233481	0.583072	-1.32312	0.580108	0.703186	1.11486	0.255508	0.366281	1.19315	0	0	0	0	0	0	0.346795	0.328296	0
CUST_12122_PI424980000	AAEL002350-RA	AAEL002350	0		0	0.11269	0.462034	1.34941	0.569117	0.694034	-1.03884	0.405168	0.51503	-1.08914	0	0	0	0	0	0	0.293951	-0.259524	0
CUST_12129_PI424980000	AAEL008211-RA	AAEL008211	0		mitochondrial carrier protein [Source:VB External Description;Acc:AAEL008211]	0.898891	0.961754	-0.00684195	0.0737073	0.227437	1.10863	0.646658	0.729345	1.03553	0	0	0	0	0	0	0.390397	0.71244	0
CUST_12130_PI424980000	AAEL003595-RA	AAEL003595	0		protein serine/threonine kinase, putative [Source:VB External Description;Acc:AAEL003595]	0.0867672	0.494862	-1.43572	0.12931	0.289247	-1.22487	0.03217	0.102838	-1.39554	0	0	0	0	0	0	0.0145618	-1.35204	0
CUST_12131_PI424980000	AAEL002987-RA	AAEL002987	0		kinesin heavy chain [Source:VB External Description;Acc:AAEL002987]	0.824479	0.922824	-0.130561	0.761727	0.840484	1.01812	0.00990422	0.0622979	-1.37421	0	0	0	0	0	0	0.118077	-0.162216	0
CUST_12133_PI424980000	AAEL010430-RA	AAEL010430	0		ras-related protein, putative [Source:VB External Description;Acc:AAEL010430]	0.00590085	0.371879	1.50814	0.091064	0.248247	2.79701	0.0930885	0.184668	2.45604	0	0	0	0	0	0	0.00299821	2.25373	0
CUST_12134_PI424980000	AAEL011627-RA	AAEL011627	0		ribose-5-phosphate isomerase [Source:VB External Description;Acc:AAEL011627]	0.00867806	0.325681	-2.30183	0.0206314	0.146409	-2.05113	0.0109603	0.0642364	-2.64782	0	1	0	1	0	1	0.000197193	-2.33359	0
CUST_12137_PI424980000	AAEL009382-RA	AAEL009382	0		lysine-specific demethylase NO66 (EC 1.14.11.27)(Nucleolar protein 66) [Source:VB External Description;Acc:AAEL009382]	0.0923211	0.452586	-1.99686	0.241031	0.403612	-1.86789	0.168152	0.272318	-1.50805	0	0	0	0	0	0	0.083075	-1.79093	0
CUST_12138_PI424980000	AAEL011758-RA	AAEL011758	0		peptidyl-prolyl cis-trans isomerase f, ppif [Source:VB External Description;Acc:AAEL011758]	0.745032	0.899124	0.00928645	0.498886	0.636887	-1.08582	0.606233	0.693553	1.04763	0	0	0	0	0	0	0.811304	-0.00963338	0
CUST_12139_PI424980000	AAEL006338-RA	AAEL006338	0		sulfotransferase (sult) [Source:VB External Description;Acc:AAEL006338]	0.10089	0.449944	-2.2838	0.625994	0.740299	-1.11203	0.0776202	0.165337	-1.51974	0	0	0	0	0	0	0.100295	-1.63853	0
CUST_1214_PI424980000	AAEL006327-RA	AAEL006327	0		sulfotransferase (sult) [Source:VB External Description;Acc:AAEL006327]	0.00521631	0.309023	1.64697	0.0199033	0.144089	4.03148	0.00284465	0.0436477	4.15378	0	0	1	0	1	0	3.81169e-05	3.27741	0
CUST_12141_PI424980000	AAEL004321-RA	AAEL004321	0		0	0.0595465	0.458338	-1.19851	0.456045	0.600516	-1.04568	0.611428	0.698139	-1.04584	0	0	0	0	0	0	0.224076	-1.09668	0
CUST_12142_PI424980000	AAEL004470-RA	AAEL004470	0		0	0.0183005	0.344923	1.421	0.0118046	0.12374	1.657	0.00329057	0.0444204	1.68557	0	0	0	0	0	0	8.20079e-05	1.58786	0
CUST_12143_PI424980000	AAEL002653-RA	AAEL002653	sema1a		semaphorin [Source:VB Community Annotation;Acc:AAEL002653]	0.487167	0.7379	1.22327	0.221704	0.385392	1.42037	0.00902836	0.0602052	1.53717	0	0	0	0	0	0	0.0311706	1.3936	0
CUST_12145_PI424980000	AAEL002838-RA	AAEL002838	0		0	0.00645651	0.315586	-1.50337	0.000768503	0.0605436	-1.76835	0.147033	0.248526	-1.33667	0	0	0	0	0	0	8.38778e-05	-1.53613	0
CUST_12146_PI424980000	AAEL007478-RA	#N/A	#N/A		#N/A	0.0219132	0.345667	-1.95955	0.535249	0.666023	-1.06097	0.164391	0.268107	-1.25671	0	0	0	0	0	0	0.0516548	-1.42574	0
CUST_1215_PI424980000	AAEL002086-RA	AAEL002086	0		ER lumen protein retaining receptor [Source:VB External Description;Acc:AAEL002086]	0.471905	0.728291	-1.15088	0.217653	0.381176	-1.3105	0.0257912	0.0927607	-1.41559	0	0	0	0	0	0	0.065	-1.29232	0
CUST_12150_PI424980000	AAEL012950-RA	AAEL012950	0		NADH-ubiquinone oxidoreductase 42 kda subunit [Source:VB External Description;Acc:AAEL012950]	0.395788	0.686986	1.28585	0.097156	0.25436	1.15056	0.0102982	0.0631826	1.17986	0	0	0	0	0	0	0.0156501	1.20542	0
CUST_12152_PI424980000	AAEL009915-RA	AAEL009915	0		centrosomal protein [Source:VB External Description;Acc:AAEL009915]	0.165042	0.503309	-1.56783	0.430409	0.578622	-1.10521	0.901445	0.929586	1.02918	0	0	0	0	0	0	0.48186	-0.547957	0
CUST_12153_PI424980000	AAEL008528-RA	AAEL008528	0		protein tyrosine phosphatase n11 (shp2) [Source:VB External Description;Acc:AAEL008528]	0.35261	0.68397	-1.47792	0.298981	0.460154	1.59945	0.666618	0.745973	-1.22378	0	0	0	0	0	0	0.504636	-0.367417	0
CUST_12155_PI424980000	AAEL008811-RA	AAEL008811	0		0	0.0976656	0.440607	1.40786	0.340277	0.498893	1.14722	0.647372	0.729985	1.06524	0	0	0	0	0	0	0.26265	1.20677	0
CUST_12156_PI424980000	AAEL000540-RA	AAEL000540	0		fasciclin, putative [Source:VB External Description;Acc:AAEL000540]	0.0923518	0.459265	1.37597	0.228939	0.393158	1.9028	0.80582	0.857022	1.12886	0	0	0	0	0	0	0.227694	1.46921	0
CUST_12158_PI424980000	AAEL014167-RA	AAEL014167	0		U1 small nuclear ribonucleoprotein A [Source:VB External Description;Acc:AAEL014167]	0.304766	0.618676	-1.1359	0.803294	0.868677	1.03515	0.0296366	0.0987767	-1.29386	0	0	0	0	0	0	0.131025	-0.46487	0
CUST_12159_PI424980000	AAEL000587-RA	AAEL000587	0		0	0.999733	0.999919	0.0029152	0.0908848	0.248167	1.59045	0.0525267	0.131429	1.54854	0	0	0	0	0	0	0.0984524	1.0473	0
CUST_1216_PI424980000	AAEL009704-RA	AAEL009704	0		0	0.814059	0.917317	0.0892859	0.103811	0.261641	-1.32989	0.256967	0.367528	-1.20472	0	0	0	0	0	0	0.264131	-0.815108	0
CUST_12160_PI424980000	AAEL003891-RA	AAEL003891	0		ctl transporter [Source:VB External Description;Acc:AAEL003891]	0.819125	0.920536	-1.12484	0.086791	0.24336	1.62268	0.354509	0.4665	1.23897	0	0	0	0	0	0	0.288698	0.578936	0
CUST_12165_PI424980000	AAEL012281-RA	AAEL012281	0		0	0.00524779	0.343464	1.4505	0.00451728	0.0912027	1.40444	0.0475833	0.124265	1.25632	0	0	0	0	0	0	0.000122357	1.37042	0
CUST_12166_PI424980000	AAEL005732-RA	AAEL005732	0		acyl-coa dehydrogenase [Source:VB External Description;Acc:AAEL005732]	0.000578511	0.299444	2.96472	0.720921	0.811268	-1.11916	0.902918	0.930336	1.03687	1	0	0	0	0	0	0.0150502	0.960809	0
CUST_12167_PI424980000	AAEL001998-RA	AAEL001998	0		0	0.110341	0.478338	-1.60641	0.0482315	0.192926	-1.34779	0.807076	0.857992	1.03384	0	0	0	0	0	0	0.0915003	-0.64012	0
CUST_12168_PI424980000	AAEL006303-RA	AAEL006303	0		integral membrane protein, Tmp21-I (p23), putative [Source:VB External Description;Acc:AAEL006303]	0.161442	0.604166	-1.30262	0.0108779	0.121074	1.26924	0.242988	0.353256	1.0825	0	0	0	0	0	0	0.016584	0.349707	0
CUST_12170_PI424980000	AAEL001952-RA	AAEL001952	0		28 kDa heat- and acid-stable phosphoprotein (PDGF-associated protein), putative [Source:VB External Description;Acc:AAEL001952]	0.00463822	0.308938	1.39834	0.43064	0.578701	1.07241	0.894617	0.925127	1.01292	0	0	0	0	0	0	0.048862	1.16122	0
CUST_12171_PI424980000	AAEL001952-RB	AAEL001952	0		28 kDa heat- and acid-stable phosphoprotein (PDGF-associated protein), putative [Source:VB External Description;Acc:AAEL001952]	0.00172715	0.299444	1.37568	0.226076	0.390435	1.16188	0.728234	0.796499	1.04103	0	0	0	0	0	0	0.0120853	1.19286	0
CUST_12172_PI424980000	AAEL003655-RA	AAEL003655	0		0	0.00670483	0.315487	-2.0381	0.116207	0.275596	-1.32947	0.86459	0.902182	-1.04868	0	1	0	0	0	0	0.0235562	-1.47208	0
CUST_12173_PI424980000	AAEL000915-RA	AAEL000915	0		0	0.388412	0.673759	1.55969	0.0155908	0.134527	2.09725	0.0200688	0.0829697	2.24655	0	0	1	0	1	0	0.00615592	1.96783	0
CUST_12174_PI424980000	AAEL004519-RA	AAEL004519	0		0	0.0385472	0.379611	-1.67409	0.0815907	0.237948	-1.72786	0.000144422	0.0204687	-2.41565	0	0	0	0	0	1	5.55297e-05	-1.9392	0
CUST_12175_PI424980000	AAEL001402-RA	AAEL001402	LRIM10B		leucine-rich immune protein (Short) [Source:VB Community Annotation;Acc:AAEL001402]	0.0637317	0.402652	3.91228	0.289258	0.450831	-2.12318	0.660382	0.741054	-1.41882	0	0	0	0	0	0	0.184141	0.123429	0
CUST_12176_PI424980000	AAEL008408-RA	AAEL008408	0		0	0.335912	0.636368	1.32861	0.465317	0.609226	1.13173	0.308915	0.421808	1.1235	0	0	0	0	0	0	0.416362	1.19461	0
CUST_12177_PI424980000	AAEL008303-RA	AAEL008303	0		calponin/transgelin [Source:VB External Description;Acc:AAEL008303]	0.244998	0.573869	-1.14975	0.825437	0.883808	1.03192	0.253485	0.36406	1.2086	0	0	0	0	0	0	0.429764	0.363591	0
CUST_12179_PI424980000	AAEL005400-RA	AAEL005400	0		2-hydroxyacid dehydrogenase [Source:VB External Description;Acc:AAEL005400]	0.312251	0.617811	1.27742	0.693106	0.791359	-1.05629	0.358877	0.471012	1.16216	0	0	0	0	0	0	0.52971	0.461095	0
CUST_12180_PI424980000	AAEL005400-RB	AAEL005400	0		2-hydroxyacid dehydrogenase [Source:VB External Description;Acc:AAEL005400]	0.0221116	0.351269	1.18416	0.212134	0.37604	-1.39654	0.792995	0.846902	-1.01538	0	0	0	0	0	0	0.0827294	-0.409252	0
CUST_12181_PI424980000	AAEL005400-RC	AAEL005400	0		2-hydroxyacid dehydrogenase [Source:VB External Description;Acc:AAEL005400]	0.333082	0.635817	1.3145	0.572537	0.696709	-1.10113	0.461747	0.567113	1.12573	0	0	0	0	0	0	0.561947	0.446369	0
CUST_12182_PI424980000	AAEL005400-RD	AAEL005400	0		2-hydroxyacid dehydrogenase [Source:VB External Description;Acc:AAEL005400]	0.0640693	0.403717	1.20162	0.269775	0.43188	-1.30037	0.896089	0.926169	-1.00981	0	0	0	0	0	0	0.21455	-0.369521	0
CUST_12184_PI424980000	AAEL004554-RA	AAEL004554	0		0	0.0580804	0.39625	-2.80666	0.128215	0.287891	1.16094	0.665908	0.745578	-1.0569	0	0	0	0	0	0	0.101094	-0.900874	0
CUST_12185_PI424980000	AAEL004554-RB	AAEL004554	0		0	0.33967	0.649573	-1.21496	0.359403	0.516859	1.11548	0.312269	0.425171	-1.19871	0	0	0	0	0	0	0.3661	-0.432729	0
CUST_12186_PI424980000	AAEL004554-RC	AAEL004554	0		0	0.290442	0.600581	-1.19186	0.789225	0.859	-1.01933	0.122779	0.22145	-1.09191	0	0	0	0	0	0	0.308017	-1.10103	0
CUST_12187_PI424980000	AAEL009606-RA	AAEL009606	0		0	0.201387	0.531887	1.22936	0.0172806	0.139846	1.65988	0.0088396	0.060086	1.84173	0	0	0	0	0	0	0.00201055	1.57699	0
CUST_12188_PI424980000	AAEL002412-RA	AAEL002412	0		monocarboxylate transporter [Source:VB External Description;Acc:AAEL002412]	0.00361571	0.308938	1.60682	0.0159342	0.135253	2.09448	0.0609547	0.143011	1.52665	0	0	1	0	0	0	0.000324591	1.74265	0
CUST_1219_PI424980000	AAEL014740-RA	AAEL014740	0		neuronal pas domain protein [Source:VB External Description;Acc:AAEL014740]	0.263267	0.613656	1.49433	0.0276399	0.160369	1.21541	0.463836	0.568805	-1.12674	0	0	0	0	0	0	0.077247	0.527665	0
CUST_12190_PI424980000	AAEL005655-RB	AAEL005655	0		sorting nexin [Source:VB External Description;Acc:AAEL005655]	0.769151	0.91454	1.02327	0.0898431	0.246855	-1.17272	0.172352	0.276606	-1.0919	0	0	0	0	0	0	0.181562	-0.413781	0
CUST_12191_PI424980000	AAEL005392-RA	AAEL005392	0		dihydropyridine-sensitive l-type calcium channel [Source:VB External Description;Acc:AAEL005392]	0.0492362	0.40099	1.90693	0.36549	0.522707	-1.18236	0.176612	0.2819	1.38194	0	0	0	0	0	0	0.0740232	0.702169	0
CUST_12192_PI424980000	AAEL012841-RA	AAEL012841	0		0	0.912955	0.96759	-0.0023381	0.111173	0.270231	-1.75127	0.037492	0.11069	-1.84697	0	0	0	0	0	0	0.084064	-1.20019	0
CUST_12194_PI424980000	AAEL005539-RA	AAEL005539	0		0	0.0187487	0.422637	-1.87386	0.00163679	0.0726602	-1.82935	0.00917285	0.0605214	-1.53913	0	0	0	0	0	0	3.65475e-05	-1.74745	0
CUST_12195_PI424980000	AAEL009236-RA	AAEL009236	0		glycoside hydrolases [Source:VB External Description;Acc:AAEL009236]	0.931504	0.975159	1.17627	0.0724406	0.226579	1.58659	0.00497389	0.0499257	2.15009	0	0	0	0	1	0	0.0137594	1.63765	0
CUST_12197_PI424980000	AAEL004743-RB	AAEL004743	0		multidrug resistance protein 2 (ATP-binding cassette protein c) [Source:VB External Description;Acc:AAEL004743]	0.222144	0.549536	1.26524	0.0232909	0.151594	1.70039	0.00140955	0.0352844	1.95457	0	0	0	0	0	0	0.000603759	1.64007	0
CUST_12198_PI424980000	AAEL004804-RA	AAEL004804	0		hexaprenyldihydroxybenzoate methyltransferase [Source:VB External Description;Acc:AAEL004804]	0.0408514	0.377131	1.47226	0.0388702	0.17819	2.47938	0.11169	0.207839	2.63157	0	0	1	0	0	0	0.00832487	2.1944	0
CUST_12199_PI424980000	AAEL004055-RA	AAEL004055	0		0	0.106924	0.448444	-1.36865	0.127258	0.286957	-1.52862	0.0109531	0.0642364	-1.61008	0	0	0	0	0	0	0.00724785	-1.50245	0
CUST_1220_PI424980000	AAEL014175-RA	AAEL014175	0		0	0.0149497	0.386057	1.39464	0.0371868	0.175672	2.35681	0.00280697	0.0436477	2.34581	0	0	1	0	1	0	0.000161909	2.03242	0
CUST_12200_PI424980000	AAEL010348-RA	AAEL010348	0		sugar transporter [Source:VB External Description;Acc:AAEL010348]	0.180883	0.516026	1.45408	0.784763	0.856314	-1.02411	0.00130949	0.0340219	1.311	0	0	0	0	0	0	0.00864127	0.580322	0
CUST_12203_PI424980000	AAEL006236-RA	AAEL006236	0		dtdp-glucose 4-6-dehydratase [Source:VB External Description;Acc:AAEL006236]	0.39506	0.680018	1.11727	0.72817	0.817145	1.01916	0.0724082	0.158478	1.17683	0	0	0	0	0	0	0.257563	1.10442	0
CUST_12204_PI424980000	AAEL006236-RB	AAEL006236	0		dtdp-glucose 4-6-dehydratase [Source:VB External Description;Acc:AAEL006236]	0.0867837	0.448275	-1.12501	0.953732	0.970673	-1.00464	0.394275	0.504304	1.10179	0	0	0	0	0	0	0.335436	-0.34262	0
CUST_12207_PI424980000	AAEL006595-RA	AAEL006595	0		0	0.164238	0.502624	-1.55561	0.0281265	0.161124	-1.4389	0.047711	0.1245	-1.30181	0	0	0	0	0	0	0.009889	-1.43211	0
CUST_12208_PI424980000	AAEL011118-RA	AAEL011118	0		dual specificity protein kinase [Source:VB External Description;Acc:AAEL011118]	0.880572	0.953223	-0.0563507	0.0875216	0.243951	-2.16558	0.000611826	0.0292201	-2.80333	0	0	0	0	0	1	0.00285671	-1.67509	0
CUST_12209_PI424980000	AAEL003924-RA	AAEL003924	0		0	0.0264555	0.38754	1.53261	0.398885	0.55237	1.07778	0.0388615	0.112464	1.19455	0	0	0	0	0	0	0.0160807	1.26831	0
CUST_1221_PI424980000	AAEL010306-RA	AAEL010306	0		0	0.058076	0.459205	-1.17252	0.298109	0.459513	1.20742	0.0452011	0.121383	1.46838	0	0	0	0	0	0	0.0264	0.501097	0
CUST_12210_PI424980000	AAEL003924-RB	AAEL003924	0		0	0.0327145	0.402057	1.46579	0.66844	0.774071	1.04377	0.0312647	0.101397	1.19256	0	0	0	0	0	0	0.0238235	1.23404	0
CUST_12211_PI424980000	AAEL005720-RA	AAEL005720	0		0	0.815412	0.935198	-0.0911402	0.267312	0.4293	1.23053	0.0317014	0.102195	1.56004	0	0	0	0	0	0	0.126791	0.899811	0
CUST_12212_PI424980000	AAEL003066-RA	AAEL003066	0		brain chitinase and chia [Source:VB External Description;Acc:AAEL003066]	0.878171	0.952751	-1.30043	0.174936	0.338166	-1.40436	0.0375293	0.110734	-1.83549	0	0	0	0	0	0	0.112122	-1.51343	0
CUST_12214_PI424980000	AAEL004461-RA	#N/A	#N/A		#N/A	0.0076845	0.323506	-1.34954	0.148222	0.310162	-1.51718	0.00777443	0.05753	-1.39259	0	0	0	0	0	0	0.000711207	-1.41977	0
CUST_12215_PI424980000	AAEL008925-RA	AAEL008925	0		5-formyltetrahydrofolate cyclo-ligase [Source:VB External Description;Acc:AAEL008925]	0.3021	0.610479	1.34273	0.223247	0.386741	-1.62434	0.123891	0.222531	-1.67079	0	0	0	0	0	0	0.143984	-0.650797	0
CUST_12217_PI424980000	AAEL015135-RA	AAEL015135	0		0	0.404481	0.684826	1.32261	0.0195033	0.14292	5.38033	0.00124152	0.0332941	8.24435	0	0	1	0	1	0	0.000774191	4.98243	0
CUST_12219_PI424980000	AAEL006501-RA	AAEL006501	0		0	0.201187	0.53198	-1.20517	0.675168	0.779402	-1.08707	0.0697702	0.155537	-1.38179	0	0	0	0	0	0	0.156482	-1.22467	0
CUST_1222_PI424980000	AAEL008796-RA	AAEL008796	0		0	0.00686609	0.339521	-1.28461	0.486688	0.62711	-1.13563	0.0978952	0.191057	-1.24274	0	0	0	0	0	0	0.0134865	-1.22099	0
CUST_12222_PI424980000	AAEL003145-RA	AAEL003145	0		bestrophin 2,3,4 [Source:VB External Description;Acc:AAEL003145]	0.580221	0.802129	0.0871709	0.0384612	0.177584	1.2521	0.424972	0.533277	-1.09492	0	0	0	0	0	0	0.156552	0.0814514	0
CUST_12223_PI424980000	AAEL007326-RA	AAEL007326	0		ccr4-not transcription complex [Source:VB External Description;Acc:AAEL007326]	0.0228854	0.377819	1.87602	0.432299	0.580312	-1.15403	0.171296	0.275488	1.23629	0	0	0	0	0	0	0.0470006	0.652759	0
CUST_12224_PI424980000	AAEL001495-RA	AAEL001495	0		0	0.0578427	0.39513	-1.94493	0.626344	0.740467	-1.18753	0.18175	0.287526	-1.3031	0	0	0	0	0	0	0.122728	-1.47852	0
CUST_12225_PI424980000	AAEL001495-RB	AAEL001495	0		0	0.0536687	0.389965	-1.90867	0.459735	0.604193	-1.27621	0.214521	0.323369	-1.29213	0	0	0	0	0	0	0.105739	-1.49234	0
CUST_12226_PI424980000	AAEL008367-RA	AAEL008367	0		fk506-binding protein [Source:VB External Description;Acc:AAEL008367]	0.00788703	0.343178	-3.12184	0.233002	0.39626	-1.89071	0.168699	0.272895	-2.00432	0	1	0	0	0	0	0.0129318	-2.33896	0
CUST_12227_PI424980000	AAEL010217-RA	AAEL010217	ix		Mediator of RNA polymerase II transcription subunit 29 (Mediator complex subunit 29)(Protein intersex) [Source:VB Community Annotation;Acc:AAEL010217]	0.645161	0.832417	-1.05263	0.636267	0.748759	-1.07434	0.113919	0.210435	-1.14599	0	0	0	0	0	0	0.4093	-1.09099	0
CUST_12229_PI424980000	AAEL008422-RA	AAEL008422	0		0	0.249256	0.604232	1.31916	0.140221	0.301554	-1.17372	0.993787	0.996084	-1.00079	0	0	0	0	0	0	0.34751	-0.285115	0
CUST_1223_PI424980000	AAEL014825-RA	AAEL014825	0		0	0.779676	0.912142	-1.04957	0.3036	0.464871	1.17814	0.741825	0.806236	-1.08371	0	0	0	0	0	0	0.746745	-0.318381	0
CUST_12230_PI424980000	AAEL008422-RB	AAEL008422	0		0	0.163246	0.501765	1.47864	0.188872	0.352636	-1.14662	0.806898	0.857893	1.02095	0	0	0	0	0	0	0.286495	0.450991	0
CUST_12231_PI424980000	AAEL013411-RA	AAEL013411	0		0	0.454572	0.718079	-1.36971	0.0844321	0.240935	-2.44926	0.0540618	0.133604	-3.0752	0	0	0	0	0	0	0.0544887	-2.29805	0
CUST_12235_PI424980000	AAEL006386-RA	AAEL006386	mRpL39		mitochondrial 39S ribosomal protein L39 [Source:VB Community Annotation;Acc:AAEL006386]	0.75068	0.90551	0.0395553	0.478205	0.62054	-1.0965	0.0944222	0.186252	-1.28519	0	0	0	0	0	0	0.342745	-0.78071	0
CUST_12236_PI424980000	AAEL006386-RB	AAEL006386	mRpL39		mitochondrial 39S ribosomal protein L39 [Source:VB Community Annotation;Acc:AAEL006386]	0.884844	0.959594	0.0387896	0.544686	0.673857	-1.09581	0.145419	0.246676	-1.2053	0	0	0	0	0	0	0.503963	-0.754109	0
CUST_12237_PI424980000	AAEL007021-RA	AAEL007021	0		0	0.134939	0.489102	1.24185	0.219477	0.383399	1.11803	0.501271	0.601115	-1.04625	0	0	0	0	0	0	0.208912	0.437875	0
CUST_12239_PI424980000	AAEL003393-RA	AAEL003393	0		ATP synthase beta subunit [Source:VB External Description;Acc:AAEL003393]	0.0247498	0.349967	2.85277	0.489787	0.629655	1.39276	0.368651	0.480426	1.41062	1	0	0	0	0	0	0.0940602	1.88538	0
CUST_1224_PI424980000	AAEL001899-RA	AAEL001899	0		juvenile hormone-inducible protein, putative [Source:VB External Description;Acc:AAEL001899]	0.857539	0.950595	-1.07235	0.0945643	0.251444	1.58469	0.0811687	0.169493	1.41139	0	0	0	0	0	0	0.122696	0.641244	0
CUST_12240_PI424980000	AAEL008833-RA	AAEL008833	0		0	0.350315	0.651293	-1.17582	0.570931	0.695491	-1.11643	0.012192	0.0662294	-1.45213	0	0	0	0	0	0	0.0612419	-1.24813	0
CUST_12241_PI424980000	AAEL011261-RA	AAEL011261	0		yemanuclein [Source:VB External Description;Acc:AAEL011261]	0.0411862	0.373149	-2.9942	0.00145873	0.0713426	-2.09291	0.127215	0.226463	-1.27961	0	1	0	1	0	0	0.000628151	-2.12224	0
CUST_12242_PI424980000	AAEL001787-RA	AAEL001787	0		DNA photolyase [Source:VB External Description;Acc:AAEL001787]	0.413972	0.817381	0.245662	0.0031879	0.0828354	-2.22638	0.0244215	0.0899102	-1.64753	0	0	0	1	0	0	0.00208934	-1.20941	0
CUST_12243_PI424980000	AAEL001390-RA	AAEL001390	0		0	0.0469245	0.390013	4.17243	0.0890987	0.245685	2.99791	0.269122	0.380116	2.24492	1	0	0	0	0	0	0.0347011	3.13842	0
CUST_12247_PI424980000	AAEL002528-RA	AAEL002528	0		histone deacetylase [Source:VB External Description;Acc:AAEL002528]	0.0827555	0.473848	-1.39328	0.174526	0.337861	1.39766	0.105487	0.200369	1.56055	0	0	0	0	0	0	0.0434598	0.521643	0
CUST_1225_PI424980000	AAEL006936-RA	AAEL006936	0		0	0.830161	0.93157	1.11532	0.128767	0.288424	-1.28131	0.0211216	0.084453	-1.42969	0	0	0	0	0	0	0.0579311	-0.531892	0
CUST_12254_PI424980000	AAEL008720-RA	AAEL008720	0		0	0.778486	0.92242	-1.07063	0.0129944	0.12586	1.82963	0.0156365	0.0738127	1.54282	0	0	0	0	0	0	0.00760024	0.767275	0
CUST_12255_PI424980000	AAEL009096-RA	#N/A	#N/A		#N/A	0.429398	0.701251	-1.11219	0.961223	0.975148	1.00678	0.211298	0.320156	-1.0633	0	0	0	0	0	0	0.559447	-0.389572	0
CUST_12256_PI424980000	AAEL004586-RA	AAEL004586	0		histone deacetylase [Source:VB External Description;Acc:AAEL004586]	0.01362	0.328758	-1.51451	0.275656	0.438096	-1.36036	0.0305409	0.100549	-1.62056	0	0	0	0	0	0	0.00587514	-1.49848	0
CUST_12257_PI424980000	AAEL004586-RB	AAEL004586	0		histone deacetylase [Source:VB External Description;Acc:AAEL004586]	0.0192519	0.403157	1.32736	0.146463	0.307946	1.32373	0.0474222	0.124104	1.64931	0	0	0	0	0	0	0.00664585	1.43347	0
CUST_12258_PI424980000	AAEL013998-RA	AAEL013998	0		0	0.0382097	0.371337	-1.622	0.13356	0.293501	-1.0456	0.0411	0.11527	-1.21033	0	0	0	0	0	0	0.00950917	-1.29265	0
CUST_1226_PI424980000	AAEL006936-RB	AAEL006936	0		0	0.802401	0.918625	1.0784	0.106629	0.264903	-1.27992	0.0347225	0.106484	-1.41762	0	0	0	0	0	0	0.0705535	-0.539712	0
CUST_12260_PI424980000	AAEL003190-RA	AAEL003190	0		0	0.85273	0.936644	-0.137564	0.0890062	0.245631	1.60812	0.0559963	0.136523	2.25152	0	0	0	0	0	0	0.090828	1.24069	0
CUST_12262_PI424980000	AAEL006400-RA	AAEL006400	0		elongator component, putative [Source:VB External Description;Acc:AAEL006400]	0.633043	0.871078	0.0346091	0.476461	0.618994	1.24889	0.895318	0.925563	-1.02633	0	0	0	0	0	0	0.854997	0.0857229	0
CUST_12263_PI424980000	AAEL001572-RA	AAEL001572	0		0	0.560074	0.781274	1.11444	0.197631	0.361719	1.13972	0.0502369	0.128504	1.16773	0	0	0	0	0	0	0.109381	1.14063	0
CUST_12264_PI424980000	AAEL005046-RA	AAEL005046	0		splicing factor [Source:VB External Description;Acc:AAEL005046]	0.00393292	0.311809	1.55263	0.114129	0.273108	1.10388	0.0066714	0.0538678	1.22485	0	0	0	0	0	0	0.000283288	1.29379	0
CUST_12266_PI424980000	AAEL004311-RA	AAEL004311	0		0	0.483345	0.774951	1.09292	0.212147	0.37604	1.11571	0.0487813	0.126306	1.27407	0	0	0	0	0	0	0.101701	1.1609	0
CUST_12269_PI424980000	AAEL010546-RA	AAEL010546	0		heat shock factor binding protein, putative [Source:VB External Description;Acc:AAEL010546]	0.0952602	0.555417	1.49782	0.286678	0.448474	-1.11933	0.485214	0.586584	-1.07368	0	0	0	0	0	0	0.1944	-0.231732	0
CUST_1227_PI424980000	AAEL009637-RA	AAEL009637	0		cathepsin b [Source:VB External Description;Acc:AAEL009637]	0.832725	0.928815	-1.42139	0.00614276	0.10215	-2.50719	0.0150946	0.0727457	-3.35605	0	0	0	1	0	1	0.0042698	-2.42821	0
CUST_12270_PI424980000	AAEL010546-RB	AAEL010546	0		heat shock factor binding protein, putative [Source:VB External Description;Acc:AAEL010546]	0.252655	0.605936	1.27807	0.341611	0.499754	-1.12888	0.473663	0.576814	-1.07778	0	0	0	0	0	0	0.380515	-0.309527	0
CUST_12271_PI424980000	AAEL006863-RA	AAEL006863	0		0	0.0696758	0.42635	2.37323	0.204996	0.369191	-1.30618	0.274069	0.385358	-2.15271	0	0	0	0	0	0	0.0857521	-0.361885	0
CUST_12272_PI424980000	AAEL006863-RB	AAEL006863	0		0	0.0780492	0.433465	2.76745	0.178307	0.341694	-1.22705	0.102161	0.196218	-1.38767	0	0	0	0	0	0	0.0412954	0.0509064	0
CUST_12273_PI424980000	AAEL005532-RA	#N/A	#N/A		#N/A	0.0220911	0.343816	1.10897	0.826765	0.884854	-1.03407	0.501927	0.601685	-1.09458	0	0	0	0	0	0	0.153094	-0.339895	0
CUST_12274_PI424980000	AAEL014578-RA	AAEL014578	0		ssm4 protein [Source:VB External Description;Acc:AAEL014578]	0.0296959	0.390675	-1.20295	0.380156	0.535853	1.07526	0.0734872	0.159784	1.17145	0	0	0	0	0	0	0.0275934	0.347919	0
CUST_12276_PI424980000	AAEL009659-RA	AAEL009659	0		heterogeneous nuclear ribonucleoprotein l (hnrnp l) [Source:VB External Description;Acc:AAEL009659]	0.83987	0.931062	1.02715	0.192056	0.355523	1.3195	0.00215943	0.0404934	1.67484	0	0	0	0	0	0	0.0141635	1.3405	0
CUST_12277_PI424980000	AAEL003293-RA	AAEL003293	0		GTP-binding protein [Source:VB External Description;Acc:AAEL003293]	0.283423	0.619849	-1.19046	0.0936969	0.250421	-1.7981	0.029353	0.0984966	-1.99934	0	0	0	0	0	0	0.0263214	-1.66263	0
CUST_12278_PI424980000	AAEL012154-RA	AAEL012154	0		2,3-cyclic-nucleotide 2-phosphodiesterase [Source:VB External Description;Acc:AAEL012154]	0.886233	0.955512	-1.03453	0.893032	0.929267	-1.02035	0.38724	0.498052	-1.11184	0	0	0	0	0	0	0.883234	-1.05557	0
CUST_12279_PI424980000	AAEL012154-RB	AAEL012154	0		2,3-cyclic-nucleotide 2-phosphodiesterase [Source:VB External Description;Acc:AAEL012154]	0.729857	0.882414	-1.07413	0.944185	0.963973	1.01009	0.84071	0.88508	-1.02551	0	0	0	0	0	0	0.981896	-0.363182	0
CUST_12280_PI424980000	AAEL006688-RA	AAEL006688	0		0	0.000526576	0.299444	-1.5269	0.00410559	0.0887285	-1.32281	0.0776934	0.165401	-1.29627	0	0	0	0	0	0	2.32249e-05	-1.38199	0
CUST_12282_PI424980000	AAEL003519-RA	AAEL003519	0		0	0.0163539	0.361274	-1.35238	0.0272634	0.159469	-1.35513	0.208013	0.31659	-1.15653	0	0	0	0	0	0	0.00495237	-1.28801	0
CUST_12283_PI424980000	AAEL000017-RA	AAEL000017	0		0	0.013203	0.340022	-8.30443	0.106335	0.26463	3.52359	0.124484	0.223235	3.31135	0	1	0	0	0	0	0.00822828	-0.489829	0
CUST_12284_PI424980000	AAEL005513-RA	AAEL005513	0		mothers against dpp protein [Source:VB External Description;Acc:AAEL005513]	0.0050441	0.373245	1.36339	0.764501	0.842415	1.02692	0.201554	0.309577	-1.13758	0	0	0	0	0	0	0.0262635	0.417577	0
CUST_12287_PI424980000	AAEL000165-RB	AAEL000165	0		0	0.29655	0.615302	-1.14139	0.251653	0.415613	-3.12439	0.377526	0.488545	-2.23029	0	0	0	0	0	0	0.308209	-2.16535	0
CUST_12289_PI424980000	AAEL007843-RA	AAEL007843	0		symbol, putative [Source:VB External Description;Acc:AAEL007843]	0.0242678	0.37155	-1.43162	0.418808	0.569332	-1.11124	0.00630769	0.0534579	-1.27658	0	0	0	0	0	0	0.00367109	-1.27315	0
CUST_1229_PI424980000	AAEL010476-RA	AAEL010476	0		sil1 [Source:VB External Description;Acc:AAEL010476]	0.565772	0.785179	-1.19226	0.433531	0.581501	-1.09376	0.0657547	0.14997	-1.85413	0	0	0	0	0	0	0.220054	-1.38005	0
CUST_12290_PI424980000	AAEL009080-RA	AAEL009080	0		importin 7, [Source:VB External Description;Acc:AAEL009080]	0.00367877	0.335446	-1.64285	0.0186628	0.140906	-2.5223	0.0632524	0.146552	-1.79736	0	0	0	1	0	0	0.000388979	-1.9875	0
CUST_12291_PI424980000	AAEL009080-RB	AAEL009080	0		importin 7, [Source:VB External Description;Acc:AAEL009080]	0.647663	0.853516	1.18824	0.0750338	0.229423	-2.08514	0.14483	0.245969	-1.74212	0	0	0	0	0	0	0.128373	-0.87967	0
CUST_12293_PI424980000	AAEL010759-RA	AAEL010759	0		DNA repair protein rad9 [Source:VB External Description;Acc:AAEL010759]	0.0118894	0.378819	-1.35305	0.794042	0.862352	-1.05924	0.0468418	0.12344	-1.28031	0	0	0	0	0	0	0.0170481	-1.23087	0
CUST_12294_PI424980000	AAEL005826-RA	AAEL005826	0		0	0.230127	0.556813	1.23468	0.197692	0.361719	1.51928	0.0585322	0.139925	1.95155	0	0	0	0	0	0	0.0652432	1.5685	0
CUST_12295_PI424980000	AAEL014405-RA	AAEL014405	0		predicted protein [Source:VB External Description;Acc:AAEL014405]	0.628069	0.822227	1.17092	0.106094	0.264334	1.70632	0.290897	0.40311	1.39681	0	0	0	0	0	0	0.246527	1.42468	0
CUST_12297_PI424980000	AAEL009445-RA	AAEL009445	0		0	0.336473	0.791532	-1.26797	0.0354933	0.173241	2.21355	0.704444	0.77721	1.09291	0	0	1	0	0	0	0.144639	0.679498	0
CUST_12298_PI424980000	AAEL002587-RA	AAEL002587	OBP11		odorant binding protein OBP11 [Source:VB Community Annotation;Acc:AAEL002587]	0.173235	0.506255	1.51267	0.490733	0.630148	-1.08193	0.52831	0.626164	1.0706	0	0	0	0	0	0	0.400507	0.500445	0
CUST_12299_PI424980000	AAEL002113-RA	AAEL002113	0		3-oxoacyl-[acyl-carrier-protein] synthase [Source:VB External Description;Acc:AAEL002113]	0.153809	0.490684	-1.16831	0.428187	0.577405	-1.06205	0.170208	0.274415	1.07068	0	0	0	0	0	0	0.174596	-0.386559	0
CUST_1230_PI424980000	AAEL000839-RA	AAEL000839	0		O-fucosyltransferase, putative [Source:VB External Description;Acc:AAEL000839]	0.464551	0.735253	-1.52616	0.764482	0.842415	-1.06233	0.0239383	0.0890678	-1.69662	0	0	0	0	0	0	0.145648	-1.42837	0
CUST_12301_PI424980000	AAEL002956-RA	AAEL002956	0		Probable citrate synthase 1, mitochondrial Precursor (EC 2.3.3.1) [Source:VB External Description;Acc:AAEL002956]	0.00630684	0.329013	2.93634	0.042439	0.183303	2.2483	0.109356	0.205257	1.52222	1	0	1	0	0	0	0.00192961	2.23562	0
CUST_12302_PI424980000	AAEL013327-RA	AAEL013327	0		0	0.0184914	0.335371	2.04488	0.690349	0.78986	-1.07891	0.154955	0.256933	1.0583	1	0	0	0	0	0	0.0526267	0.674761	0
CUST_12303_PI424980000	AAEL013063-RA	AAEL013063	APG18A		autophagy related gene [Source:VB Community Annotation;Acc:AAEL013063]	0.450156	0.737495	-1.12508	0.0777862	0.232001	1.2945	0.281953	0.393537	1.20426	0	0	0	0	0	0	0.160738	0.457894	0
CUST_12304_PI424980000	AAEL012355-RA	AAEL012355	0		helicase [Source:VB External Description;Acc:AAEL012355]	0.59007	0.802743	-1.14784	0.741173	0.826585	-1.04657	0.0742598	0.160767	-1.15569	0	0	0	0	0	0	0.334518	-1.1167	0
CUST_12306_PI424980000	AAEL011656-RA	AAEL011656	RpS15		40S ribosomal protein S15 [Source:VB Community Annotation;Acc:AAEL011656]	0.654682	0.851805	1.0341	0.415192	0.566702	1.531	0.220655	0.329579	4.38636	0	0	0	0	0	0	0.466177	2.31715	0
CUST_12308_PI424980000	AAEL008852-RA	AAEL008852	0		0	0.570673	0.787365	-1.21287	0.0589449	0.206726	-1.60983	0.0171983	0.077249	-1.82539	0	0	0	0	0	0	0.0209678	-1.54936	0
CUST_12311_PI424980000	AAEL006458-RA	AAEL006458	0		alcohol dehydrogenase [Source:VB External Description;Acc:AAEL006458]	0.664922	0.865956	-1.20177	0.0076497	0.106007	1.88799	0.0148776	0.0721184	1.73087	0	0	0	0	0	0	0.00420069	0.805699	0
CUST_12312_PI424980000	AAEL014315-RA	AAEL014315	0		0	0.873624	0.950041	-1.09342	0.0930652	0.249925	1.84982	0.0454334	0.121611	2.01539	0	0	0	0	1	0	0.0823265	0.923931	0
CUST_12315_PI424980000	AAEL012586-RA	AAEL012586	0		0	0.0133434	0.425625	1.02073	0.5437	0.673119	-1.06429	0.986203	0.990828	-1.00116	0	0	0	0	0	0	0.129799	-0.34824	0
CUST_12316_PI424980000	AAEL010341-RA	AAEL010341	0		RuvB-like helicase 2 (EC 3.6.4.12)(Reptin) [Source:VB External Description;Acc:AAEL010341]	0.174137	0.514818	-1.17051	0.0972555	0.254403	-1.64983	0.00620141	0.0532048	-1.75851	0	0	0	0	0	0	0.00547459	-1.52628	0
CUST_12317_PI424980000	AAEL005338-RA	AAEL005338	0		novex-3 (titin isoform) [Source:VB External Description;Acc:AAEL005338]	0.0103438	0.328583	3.84206	0.00585584	0.101398	3.62842	0.00353401	0.0450761	2.0494	1	0	1	0	1	0	2.87432e-05	3.17329	0
CUST_12318_PI424980000	AAEL007818-RB	AAEL007818	0		Trypsin 3A1 Precursor (EC 3.4.21.4) [Source:VB External Description;Acc:AAEL007818]	0.24297	0.567026	-2.17422	0.0204919	0.145829	-11.5488	0.0194626	0.0816977	-8.07024	0	0	0	1	0	1	0.00513074	-7.26442	0
CUST_12321_PI424980000	AAEL009089-RA	AAEL009089	APG12		autophagy related gene [Source:VB Community Annotation;Acc:AAEL009089]	0.0260804	0.578904	-1.13914	0.150881	0.313081	1.19437	0.00545893	0.050953	1.27299	0	0	0	0	0	0	0.00149318	0.44274	0
CUST_12326_PI424980000	AAEL012203-RA	AAEL012203	0		0	0.00977729	0.343464	1.04825	0.222139	0.385751	1.09272	0.182434	0.288269	1.14393	0	0	0	0	0	0	0.0156573	1.09497	0
CUST_12327_PI424980000	AAEL012747-RA	#N/A	#N/A		#N/A	0.12798	0.486294	-1.47976	0.2153	0.379029	-1.28513	0.139504	0.24057	-1.22182	0	0	0	0	0	0	0.0846626	-1.3289	0
CUST_12328_PI424980000	AAEL007224-RA	AAEL007224	LRIM22		leucine-rich immune protein (Coil-less) [Source:VB Community Annotation;Acc:AAEL007224]	0.497035	0.792773	1.27239	0.145684	0.307529	1.20275	0.0115038	0.0650944	1.27798	0	0	0	0	0	0	0.0276785	1.25104	0
CUST_12329_PI424980000	AAEL011006-RA	AAEL011006	0		guanylate kinase [Source:VB External Description;Acc:AAEL011006]	0.0619903	0.401638	1.46541	0.0187975	0.140906	1.46596	0.0385498	0.112088	1.32067	0	0	0	0	0	0	0.0027454	1.41735	0
CUST_12330_PI424980000	AAEL009959-RA	AAEL009959	0		pre-mRNA splicing factor prp8 [Source:VB External Description;Acc:AAEL009959]	0.282603	0.817993	0.0849015	0.0327826	0.168766	-1.52204	0.256747	0.367372	-1.53892	0	0	0	0	0	0	0.060154	-0.99202	0
CUST_12331_PI424980000	AAEL000976-RA	AAEL000976	0		nucleoprotein, putative [Source:VB External Description;Acc:AAEL000976]	0.00497867	0.308938	-1.80461	0.928436	0.95359	-1.02399	0.373118	0.485044	-1.24108	0	0	0	0	0	0	0.0476097	-1.35656	0
CUST_12332_PI424980000	AAEL000847-RA	AAEL000847	0		0	0.0149527	0.349652	-3.01927	0.00452215	0.0912027	-3.83535	0.00150682	0.0358277	-4.33345	0	1	0	1	0	1	1.49465e-05	-3.72936	0
CUST_12333_PI424980000	AAEL003535-RA	AAEL003535	0		0	0.633527	0.841	-0.0181861	0.241147	0.403741	-1.08245	0.0601436	0.14177	-1.11602	0	0	0	0	0	0	0.153326	-0.738887	0
CUST_12334_PI424980000	AAEL010173-RA	AAEL010173	0		0	0.444761	0.737222	1.36669	0.466915	0.61028	1.39758	0.409892	0.519249	1.21596	0	0	0	0	0	0	0.553161	1.32674	0
CUST_12335_PI424980000	AAEL013319-RA	AAEL013319	0		0	0.426339	0.723039	1.12023	0.0511994	0.197559	1.57551	0.0201098	0.0830364	1.5428	0	0	0	0	0	0	0.016951	1.41285	0
CUST_12336_PI424980000	AAEL010783-RA	AAEL010783	0		sodium/potassium-dependent ATPase beta-2 subunit [Source:VB External Description;Acc:AAEL010783]	0.912257	0.966924	0.0066572	0.0186706	0.140906	1.3798	0.0103773	0.0632819	1.39092	0	0	0	0	0	0	0.00830234	0.925793	0
CUST_1234_PI424980000	AAEL002248-RA	AAEL002248	0		0	0.76714	0.896505	-1.02015	0.956982	0.972607	1.00312	0.491326	0.592179	1.03082	0	0	0	0	0	0	0.916039	0.337932	0
CUST_12341_PI424980000	AAEL000271-RA	AAEL000271	0		gamma-glutamyl hydrolase [Source:VB External Description;Acc:AAEL000271]	0.0345706	0.36959	2.23259	0.0620122	0.211752	9.91802	0.132886	0.233187	8.05298	1	0	0	0	0	0	0.012103	6.73453	0
CUST_12342_PI424980000	AAEL000271-RB	AAEL000271	0		gamma-glutamyl hydrolase [Source:VB External Description;Acc:AAEL000271]	0.979081	0.993002	-0.0333213	0.0981545	0.255166	-2.4633	0.0121826	0.0662294	-2.56541	0	0	0	0	0	1	0.0357458	-1.68735	0
CUST_12343_PI424980000	AAEL000271-RC	AAEL000271	0		gamma-glutamyl hydrolase [Source:VB External Description;Acc:AAEL000271]	0.00694748	0.315625	2.21155	0.0574127	0.204938	8.17461	0.140329	0.241619	7.60621	1	0	0	0	0	0	0.00328671	5.99746	0
CUST_12346_PI424980000	AAEL012039-RA	AAEL012039	0		zinc finger protein [Source:VB External Description;Acc:AAEL012039]	0.0333926	0.369134	-1.59399	0.0687652	0.222204	-1.50794	0.0106083	0.0636993	-1.55024	0	0	0	0	0	0	0.00165747	-1.55072	0
CUST_12348_PI424980000	AAEL008123-RA	AAEL008123	0		0	0.0101179	0.327156	-1.62895	0.29251	0.453866	1.18074	0.00635818	0.0535105	1.21921	0	0	0	0	0	0	0.00133747	0.257	0
CUST_12349_PI424980000	AAEL001863-RA	AAEL001863	0		zinc carboxypeptidase [Source:VB External Description;Acc:AAEL001863]	0.0510634	0.392349	-2.06781	0.0147469	0.131833	-2.33291	0.181208	0.286933	-1.56221	0	0	0	1	0	0	0.00675453	-1.98764	0
CUST_1235_PI424980000	AAEL007637-RA	AAEL007637	0		AAA ATPase [Source:VB External Description;Acc:AAEL007637]	0.0890933	0.441734	-1.25195	0.849154	0.900786	-1.02891	0.175745	0.280892	-1.28237	0	0	0	0	0	0	0.194821	-1.18774	0
CUST_12351_PI424980000	AAEL001273-RA	AAEL001273	0		Sec24B protein, putative [Source:VB External Description;Acc:AAEL001273]	0.108984	0.534811	1.34519	0.00272122	0.0801881	1.60085	0.000262576	0.0233126	1.78049	0	0	0	0	0	0	1.17842e-05	1.57551	0
CUST_12355_PI424980000	AAEL007449-RA	AAEL007449	0		0	0.111256	0.461662	1.2693	0.0484605	0.193354	1.46331	0.00350185	0.0450507	1.61605	0	0	0	0	0	0	0.00134119	1.44955	0
CUST_12359_PI424980000	AAEL003385-RA	AAEL003385	0		0	0.00132665	0.299444	2.88954	0.566208	0.692245	1.31777	0.162821	0.266149	1.69337	1	0	0	0	0	0	0.0061874	1.96689	0
CUST_1236_PI424980000	AAEL004444-RA	AAEL004444	0		zinc finger protein [Source:VB External Description;Acc:AAEL004444]	0.061536	0.399999	1.44576	0.192075	0.355523	1.19613	0.00631753	0.0534579	1.37268	0	0	0	0	0	0	0.00415545	1.33819	0
CUST_12361_PI424980000	AAEL008194-RA	AAEL008194	0		protein phosphatase 2a, regulatory subunit [Source:VB External Description;Acc:AAEL008194]	0.707566	0.888748	0.0425063	0.225551	0.389689	1.19508	0.686697	0.762351	1.04888	0	0	0	0	0	0	0.619767	0.762158	0
CUST_12363_PI424980000	AAEL006450-RA	AAEL006450	0		integral membrane protein, putative [Source:VB External Description;Acc:AAEL006450]	0.857656	0.94014	-0.0187086	0.656052	0.764194	-1.05205	0.0265139	0.0939308	-1.15711	0	0	0	0	0	0	0.209557	-0.742622	0
CUST_12365_PI424980000	AAEL006988-RA	AAEL006988	0		transcription initiation factor TFIID subunit 6 [Source:VB External Description;Acc:AAEL006988]	0.139477	0.477738	-1.15879	0.276004	0.438427	1.0576	0.478149	0.580365	1.03145	0	0	0	0	0	0	0.238833	0.310086	0
CUST_12368_PI424980000	AAEL012699-RA	AAEL012699	0		0	0.0607333	0.444439	1.28679	0.331318	0.490618	1.23424	0.1985	0.306254	1.19276	0	0	0	0	0	0	0.086971	1.23793	0
CUST_12370_PI424980000	AAEL012863-RA	AAEL012863	0		0	0.133371	0.512221	1.328	0.0164849	0.137497	1.44099	0.00091847	0.0308507	1.46844	0	0	0	0	0	0	0.000202107	1.41248	0
CUST_12371_PI424980000	AAEL010670-RA	AAEL010670	0		lethal(2)essential for life protein, l2efl [Source:VB External Description;Acc:AAEL010670]	0.437134	0.803334	0.0931885	0.0622333	0.211935	-1.69747	0.017639	0.0782422	-2.46102	0	0	0	0	0	1	0.0181589	-1.3551	0
CUST_12374_PI424980000	AAEL008007-RA	AAEL008007	0		0	0.00131096	0.299444	-2.31014	0.0414695	0.182008	-2.61585	0.0511123	0.129547	-3.10044	0	1	0	1	0	0	0.00026573	-2.67547	0
CUST_12376_PI424980000	AAEL012112-RA	AAEL012112	0		ubiquitin conjugating enzyme 7 interacting protein [Source:VB External Description;Acc:AAEL012112]	0.022079	0.343816	-2.56892	0.167547	0.329924	-2.22369	0.0757411	0.162914	-2.25762	0	1	0	0	0	0	0.0119462	-2.35008	0
CUST_1238_PI424980000	AAEL008209-RA	AAEL008209	0		0	0.222942	0.55007	1.32378	0.320161	0.479362	1.2296	0.0211358	0.084453	1.20759	0	0	0	0	0	0	0.0431453	1.25366	0
CUST_12380_PI424980000	AAEL004101-RA	AAEL004101	0		0	0.17065	0.505856	-2.67793	0.137114	0.297986	-2.85973	0.0615165	0.143923	-4.05876	0	0	0	0	0	0	0.0416739	-3.19881	0
CUST_12381_PI424980000	AAEL004509-RA	AAEL004509	0		0	0.734662	0.885496	1.18527	0.235172	0.398899	1.2918	0.0731115	0.159385	1.38851	0	0	0	0	0	0	0.188549	1.28853	0
CUST_12382_PI424980000	AAEL006012-RA	AAEL006012	0		factor for adipocyte differentiation [Source:VB External Description;Acc:AAEL006012]	0.865553	0.946971	0.0473148	0.0104116	0.1185	1.39158	0.00972279	0.0619739	1.4165	0	0	0	0	0	0	0.00473004	0.9518	0
CUST_12385_PI424980000	AAEL010686-RA	AAEL010686	0		0	0.238971	0.563561	1.94922	0.6812	0.783799	1.18159	0.643987	0.726908	-1.10767	0	0	0	0	0	0	0.607902	0.67438	0
CUST_12386_PI424980000	AAEL002196-RA	AAEL002196	0		procathepsin L3, putative [Source:VB External Description;Acc:AAEL002196]	0.374851	0.664023	1.40638	0.0444359	0.18657	2.23853	0.0213964	0.0848709	2.14119	0	0	1	0	1	0	0.0144187	1.9287	0
CUST_12388_PI424980000	AAEL000366-RA	AAEL000366	0		0	0.0279266	0.35546	1.29045	0.0156262	0.134527	1.38334	0.00582382	0.0523744	1.4257	0	0	0	0	0	0	0.000246178	1.3665	0
CUST_12394_PI424980000	AAEL007903-RA	AAEL007903	0		0	0.450865	0.714182	-1.26819	0.244518	0.407154	-1.60778	0.342895	0.455368	-1.25664	0	0	0	0	0	0	0.364394	-1.37754	0
CUST_12395_PI424980000	AAEL011287-RA	AAEL011287	0		ubiquitin specific protease [Source:VB External Description;Acc:AAEL011287]	0.873653	0.950294	0.0243514	0.965639	0.978545	1.00313	0.641375	0.724287	1.05799	0	0	0	0	0	0	0.975461	0.695157	0
CUST_12396_PI424980000	AAEL010437-RA	AAEL010437	0		heparan n-sulfatase [Source:VB External Description;Acc:AAEL010437]	0.0945645	0.433964	-1.40517	0.277577	0.440109	-1.12353	0.259525	0.370071	-1.15739	0	0	0	0	0	0	0.125579	-1.2287	0
CUST_12397_PI424980000	AAEL010081-RA	AAEL010081	0		0	0.079348	0.443037	-1.44869	0.130742	0.290524	-1.92946	0.0244203	0.0899102	-2.54343	0	0	0	0	0	1	0.011037	-1.97386	0
CUST_12398_PI424980000	AAEL009816-RA	AAEL009816	0		0	0.368975	0.707081	-1.13257	0.73851	0.824985	-1.02291	0.437629	0.544823	1.04839	0	0	0	0	0	0	0.642473	-0.369031	0
CUST_1240_PI424980000	AAEL007265-RA	AAEL007265	0		0	0.070699	0.508027	1.42303	0.0866879	0.243189	1.64445	0.0217395	0.085316	2.10175	0	0	0	0	1	0	0.00662673	1.72307	0
CUST_12400_PI424980000	AAEL008930-RA	AAEL008930	0		protein phosphatase-2b [Source:VB External Description;Acc:AAEL008930]	0.177719	0.511599	-1.38962	0.450438	0.596561	-1.07766	0.0782782	0.166099	-1.13391	0	0	0	0	0	0	0.118671	-1.2004	0
CUST_12401_PI424980000	AAEL002516-RA	AAEL002516	0		0	0.437545	0.725307	-1.08106	0.78675	0.857407	1.03763	0.98058	0.986215	1.00285	0	0	0	0	0	0	0.903213	0.319809	0
CUST_12403_PI424980000	AAEL000840-RA	AAEL000840	0		skeletal muscle/kidney enriched inositol 5-phosphatase [Source:VB External Description;Acc:AAEL000840]	0.111643	0.770448	1.09896	0.0918497	0.248269	1.56665	0.0301466	0.0996826	1.79062	0	0	0	0	0	0	0.012903	1.48541	0
CUST_12404_PI424980000	AAEL008684-RA	AAEL008684	0		serrano protein [Source:VB External Description;Acc:AAEL008684]	0.783202	0.917879	-0.066097	0.973378	0.983906	-1.0007	0.475052	0.577871	1.09635	0	0	0	0	0	0	0.916792	0.00985233	0
CUST_12405_PI424980000	AAEL000721-RA	AAEL000721	0		0	0.0273394	0.387126	-2.51657	0.0157153	0.134527	-3.67042	0.0227768	0.0873928	-3.23669	0	1	0	1	0	1	0.000773655	-3.14123	0
CUST_12406_PI424980000	AAEL003977-RA	AAEL003977	0		elongase, putative [Source:VB External Description;Acc:AAEL003977]	0.0120045	0.348863	-1.14101	0.78696	0.857543	-1.08734	0.373182	0.485064	-1.07036	0	0	0	0	0	0	0.0796623	-1.09957	0
CUST_12407_PI424980000	AAEL006910-RA	AAEL006910	0		ubiquitination factor E4 [Source:VB External Description;Acc:AAEL006910]	0.0880566	0.426513	1.72514	0.00916598	0.114	2.10777	0.219527	0.328673	1.44358	0	0	1	0	0	0	0.0083186	1.75883	0
CUST_12408_PI424980000	AAEL012245-RA	AAEL012245	0		0	0.0151064	0.332335	3.45346	0.0774405	0.232001	2.15929	0.0774987	0.165198	1.52626	1	0	0	0	0	0	0.0048623	2.37967	0
CUST_1241_PI424980000	AAEL011376-RA	AAEL011376	0		mitosis inhibitor protein kinase [Source:VB External Description;Acc:AAEL011376]	0.838784	0.930286	-0.0831844	0.19714	0.361438	-1.30444	0.167271	0.271377	-1.15319	0	0	0	0	0	0	0.304916	-0.846938	0
CUST_12410_PI424980000	AAEL014886-RA	AAEL014886	0		4-aminobutyrate aminotransferase [Source:VB External Description;Acc:AAEL014886]	0.786986	0.904403	1.04091	0.12853	0.288395	1.40471	0.216697	0.325617	1.27186	0	0	0	0	0	0	0.265619	1.23916	0
CUST_12411_PI424980000	AAEL004160-RA	AAEL004160	0		Cap2b receptor, putative [Source:VB External Description;Acc:AAEL004160]	0.204446	0.7262	-0.0128537	0.523537	0.656883	1.06056	0.224102	0.333081	1.21709	0	0	0	0	0	0	0.280349	0.754932	0
CUST_12412_PI424980000	AAEL014276-RA	AAEL014276	0		0	0.787996	0.905263	-1.20696	0.155933	0.31808	-1.63839	0.00476755	0.0494564	-2.62499	0	0	0	0	0	1	0.0211701	-1.82344	0
CUST_12413_PI424980000	AAEL003006-RA	AAEL003006	0		2-deoxyglucose-6-phosphate phosphatase [Source:VB External Description;Acc:AAEL003006]	0.961078	0.98605	0.0028366	0.0996945	0.257115	1.68642	0.237183	0.34689	-1.11838	0	0	0	0	0	0	0.271447	0.190291	0
CUST_12414_PI424980000	AAEL014013-RA	AAEL014013	0		0	0.967601	0.988537	0.0111883	0.134881	0.295212	1.37337	0.117414	0.214935	1.20773	0	0	0	0	0	0	0.213119	0.864098	0
CUST_12415_PI424980000	AAEL009836-RA	AAEL009836	0		0	0.790993	0.924741	-0.0631191	0.482711	0.624219	1.32676	0.137309	0.238142	1.47131	0	0	0	0	0	0	0.434866	0.91165	0
CUST_12416_PI424980000	AAEL012186-RA	AAEL012186	0		phosphatase and actin regulator [Source:VB External Description;Acc:AAEL012186]	0.75684	0.911281	-1.12738	0.0916728	0.248269	1.4524	0.0447468	0.120879	1.49109	0	0	0	0	0	0	0.0728012	0.605371	0
CUST_12419_PI424980000	AAEL002831-RA	AAEL002831	0		0	0.183953	0.515987	1.43427	0.82568	0.883975	1.06845	0.5969	0.685154	1.05441	0	0	0	0	0	0	0.569545	1.18571	0
CUST_12421_PI424980000	AAEL006882-RA	AAEL006882	0		0	0.183769	0.519093	1.56418	0.743205	0.82821	-1.12771	0.386018	0.497149	-1.30964	0	0	0	0	0	0	0.436142	-0.291057	0
CUST_12422_PI424980000	AAEL007858-RA	AAEL007858	0		ran GTPase-activating protein [Source:VB External Description;Acc:AAEL007858]	0.00613562	0.460533	-1.42531	0.0664019	0.218965	-1.79823	0.00412007	0.0473125	-2.4706	0	0	0	0	0	1	0.000172408	-1.89804	0
CUST_12423_PI424980000	AAEL014056-RA	AAEL014056	0		0	0.452513	0.772171	0.0107375	0.160515	0.322823	1.3681	0.00256208	0.0430291	1.5311	0	0	0	0	0	0	0.00864917	0.969978	0
CUST_12424_PI424980000	AAEL001594-RA	AAEL001594	0		0	0.221391	0.548677	1.30061	0.00267975	0.0801881	-1.49312	0.0423407	0.11725	-1.27702	0	0	0	0	0	0	0.00170024	-0.489842	0
CUST_12427_PI424980000	AAEL001847-RA	AAEL001847	0		0	0.771446	0.908087	-1.07734	0.226704	0.390917	-1.25539	0.133365	0.233687	-1.10611	0	0	0	0	0	0	0.275704	-1.14628	0
CUST_12429_PI424980000	AAEL015284-RA	AAEL015284	0		prolyl 4-hydroxylase alpha subunit 1, [Source:VB External Description;Acc:AAEL015284]	0.715681	0.883596	0.00771545	0.452791	0.598121	1.08345	0.570287	0.661764	1.03873	0	0	0	0	0	0	0.760266	0.709963	0
CUST_1243_PI424980000	AAEL002737-RA	AAEL002737	0	P450	cytochrome c oxidase, subunit VIIC, putative [Source:VB External Description;Acc:AAEL002737]	0.00047404	0.299444	2.3507	0.702819	0.798111	1.17356	0.476104	0.578798	1.12424	1	0	0	0	0	0	0.0076172	1.5495	0
CUST_12430_PI424980000	AAEL010855-RA	AAEL010855	0		cdc6 [Source:VB External Description;Acc:AAEL010855]	0.44671	0.713852	-1.38328	0.065358	0.217013	-2.02285	0.011662	0.0655019	-2.45773	0	0	0	0	0	1	0.0139144	-1.95462	0
CUST_12432_PI424980000	AAEL005396-RA	AAEL005396	0		0	0.502258	0.77677	-0.0209668	0.0208933	0.147129	1.27059	0.542958	0.638444	1.08353	0	0	0	0	0	0	0.111221	0.777718	0
CUST_12435_PI424980000	AAEL001105-RA	AAEL001105	0		von Hippel-Lindau disease tumor suppressor, putative [Source:VB External Description;Acc:AAEL001105]	0.172682	0.616706	-1.20997	0.16451	0.327022	1.17951	0.0939704	0.18567	1.1503	0	0	0	0	0	0	0.0653598	0.373282	0
CUST_12436_PI424980000	AAEL001105-RB	AAEL001105	0		von Hippel-Lindau disease tumor suppressor, putative [Source:VB External Description;Acc:AAEL001105]	0.184698	0.535612	-1.26013	0.254566	0.418099	1.13847	0.408219	0.517787	1.06012	0	0	0	0	0	0	0.245045	0.312817	0
CUST_12437_PI424980000	AAEL001105-RC	AAEL001105	0		von Hippel-Lindau disease tumor suppressor, putative [Source:VB External Description;Acc:AAEL001105]	0.378424	0.7352	-1.18368	0.280655	0.443732	1.10692	0.168584	0.272841	1.11251	0	0	0	0	0	0	0.234798	0.345249	0
CUST_12439_PI424980000	AAEL007446-RA	AAEL007446	0		0	0.00105897	0.299444	-1.54531	0.387963	0.542987	-1.11069	0.0447162	0.120879	-1.25413	0	0	0	0	0	0	0.00131099	-1.30338	0
CUST_1244_PI424980000	AAEL002737-RB	AAEL002737	0	P450	cytochrome c oxidase, subunit VIIC, putative [Source:VB External Description;Acc:AAEL002737]	0.000450739	0.299444	2.21047	0.78871	0.858801	1.11256	0.424358	0.532636	1.13049	1	0	0	0	0	0	0.00731849	1.48451	0
CUST_12441_PI424980000	AAEL009462-RA	AAEL009462	0		hydroxyacylglutathione hydrolase [Source:VB External Description;Acc:AAEL009462]	0.000374664	0.299444	-8.5422	0.0153501	0.133596	-3.92875	0.0196735	0.0820838	-3.462	0	1	0	1	0	1	1.63956e-05	-5.31098	0
CUST_12443_PI424980000	AAEL013539-RA	AAEL013539	0		SH2/SH3 adaptor protein [Source:VB External Description;Acc:AAEL013539]	0.889465	0.95667	0.0104949	0.536902	0.667009	1.06221	0.850024	0.891003	1.01492	0	0	0	0	0	0	0.936885	0.695876	0
CUST_12444_PI424980000	AAEL012503-RA	AAEL012503	0		Partner of Y14 and mago (Protein wibg homolog) [Source:VB External Description;Acc:AAEL012503]	0.198585	0.529799	1.39917	0.407332	0.558873	1.06136	0.0570938	0.137887	1.11192	0	0	0	0	0	0	0.096235	1.19082	0
CUST_12445_PI424980000	AAEL000974-RA	AAEL000974	0		zinc finger protein [Source:VB External Description;Acc:AAEL000974]	0.0264924	0.383255	1.29631	0.389756	0.544891	1.09107	0.381096	0.492144	1.19558	0	0	0	0	0	0	0.0860657	1.19432	0
CUST_12446_PI424980000	AAEL014528-RA	AAEL014528	0		nuclear protein skip [Source:VB External Description;Acc:AAEL014528]	0.151146	0.488436	1.24033	0.222267	0.385772	1.1929	0.708625	0.780536	1.06784	0	0	0	0	0	0	0.27909	1.16702	0
CUST_12447_PI424980000	AAEL002267-RA	AAEL002267	0		0	0.309865	0.616674	4.63716	0.904762	0.937583	1.13769	0.119946	0.217971	4.53123	0	0	0	0	0	0	0.341206	3.43536	0
CUST_12448_PI424980000	AAEL001337-RA	#N/A	#N/A		#N/A	0.913729	0.967262	0.0344274	0.170847	0.333739	1.37845	0.383744	0.494731	1.20527	0	0	0	0	0	0	0.465889	0.872714	0
CUST_12449_PI424980000	AAEL007071-RA	AAEL007071	0		0	0.372713	0.727182	-1.06566	0.0990448	0.256094	1.43298	0.370148	0.48197	1.21162	0	0	0	0	0	0	0.198237	0.526311	0
CUST_12450_PI424980000	AAEL010904-RA	AAEL010904	0		rothmund-thomson syndrome DNA helicase recq4 [Source:VB External Description;Acc:AAEL010904]	0.00417841	0.340022	-1.95946	0.0245331	0.153089	-2.05069	0.0262101	0.0933828	-1.93854	0	0	0	1	0	0	0.000258187	-1.9829	0
CUST_12451_PI424980000	AAEL014289-RA	AAEL014289	0		0	0.191679	0.524645	-1.51231	0.587285	0.70848	-1.09119	0.0486875	0.126223	-1.32836	0	0	0	0	0	0	0.108302	-1.31062	0
CUST_12452_PI424980000	AAEL008790-RA	AAEL008790	0		ATP synthase coupling factor B, putative [Source:VB External Description;Acc:AAEL008790]	0.006344	0.44472	-1.33006	0.337371	0.495997	-1.1681	0.0306091	0.100645	-1.23607	0	0	0	0	0	0	0.00373636	-1.24474	0
CUST_12453_PI424980000	AAEL010062-RA	AAEL010062	0		0	0.854912	0.940961	-1.07119	0.0604198	0.209402	-1.16399	0.231165	0.340283	-1.12748	0	0	0	0	0	0	0.181861	-1.12089	0
CUST_12455_PI424980000	AAEL007704-RA	AAEL007704	0		lipoma preferred partner/lpp [Source:VB External Description;Acc:AAEL007704]	0.7624	0.898638	-0.0168898	0.0530676	0.198633	-1.23465	0.359984	0.47203	-1.06328	0	0	0	0	0	0	0.20641	-0.771606	0
CUST_12456_PI424980000	AAEL013702-RA	AAEL013702	0		0	0.0260214	0.349667	-1.90935	0.507771	0.644517	1.24053	0.151336	0.253098	1.40505	0	0	0	0	0	0	0.0530427	0.24541	0
CUST_12457_PI424980000	AAEL014689-RA	AAEL014689	0		NADPH cytochrome P450 [Source:VB External Description;Acc:AAEL014689]	0.0527471	0.388571	-2.06711	0.137092	0.297986	-2.30557	0.184276	0.290096	-1.54943	0	0	0	0	0	0	0.0393597	-1.97404	0
CUST_12460_PI424980000	AAEL008827-RA	AAEL008827	0		cell adhesion molecule [Source:VB External Description;Acc:AAEL008827]	0.754362	0.890158	1.07024	0.0588238	0.206611	2.35038	0.00541305	0.0507047	2.16098	0	0	0	0	1	0	0.0105837	1.86053	0
CUST_12461_PI424980000	AAEL015083-RA	AAEL015083	0		0	0.134752	0.47354	-1.24803	0.254076	0.417689	1.27345	0.611811	0.698332	1.08499	0	0	0	0	0	0	0.258439	0.370135	0
CUST_12463_PI424980000	AAEL014257-RA	AAEL014257	0		0	0.862946	0.943678	-1.04141	0.704643	0.799643	1.07047	0.102695	0.196903	-1.34178	0	0	0	0	0	0	0.475804	-0.437573	0
CUST_12466_PI424980000	AAEL000033-RA	AAEL000033	0		0	0.107425	0.462164	-1.41737	0.29465	0.456063	-1.27577	0.00177654	0.0379502	-1.59412	0	0	0	0	0	0	0.00329911	-1.42909	0
CUST_12467_PI424980000	AAEL011698-RA	AAEL011698	0		mRNA (guanine-7-)methyltransferase [Source:VB External Description;Acc:AAEL011698]	0.0953783	0.447571	2.42697	0.453115	0.598299	1.22648	0.454661	0.560586	1.44323	0	0	0	0	0	0	0.248584	1.69889	0
CUST_12468_PI424980000	AAEL008916-RA	AAEL008916	0		0	0.760971	0.904103	-0.0067302	0.0485707	0.193515	1.61603	0.000121703	0.0204687	1.70473	0	0	0	0	0	0	0.000400804	1.10468	0
CUST_12469_PI424980000	AAEL004824-RA	AAEL004824	0		0	0.174916	0.640729	0.0784203	0.0160226	0.135273	1.91505	0.0140498	0.0703514	1.90637	0	0	0	0	0	0	0.00246399	1.29994	0
CUST_1247_PI424980000	AAEL000605-RA	AAEL000605	0		rab geranylgeranyl transferase alpha subunit [Source:VB External Description;Acc:AAEL000605]	0.135586	0.475503	1.12026	0.00038725	0.0470285	1.17304	0.825463	0.873063	-1.00799	0	0	0	0	0	0	0.002666	0.428438	0
CUST_12470_PI424980000	AAEL013092-RA	AAEL013092	0		cation chloride cotransporter [Source:VB External Description;Acc:AAEL013092]	0.256307	0.60746	1.13365	0.570723	0.695405	1.1051	0.39239	0.502502	-1.06074	0	0	0	0	0	0	0.455807	0.39267	0
CUST_12471_PI424980000	AAEL013092-RB	AAEL013092	0		cation chloride cotransporter [Source:VB External Description;Acc:AAEL013092]	0.499887	0.818233	1.09822	0.516848	0.651222	1.13066	0.486756	0.588021	-1.04801	0	0	0	0	0	0	0.656826	0.393621	0
CUST_12475_PI424980000	AAEL014028-RA	AAEL014028	0		0	0.182988	0.518044	-1.2747	0.29455	0.456005	1.06773	0.293684	0.405921	1.05774	0	0	0	0	0	0	0.217497	0.283589	0
CUST_12477_PI424980000	AAEL007059-RA	AAEL007059	0		0	0.497917	0.832031	1.58838	0.424656	0.574312	-1.11872	0.462001	0.567113	1.28234	0	0	0	0	0	0	0.58916	0.584	0
CUST_12478_PI424980000	AAEL010544-RA	AAEL010544	0		0	0.272665	0.587252	1.22633	0.0199677	0.144237	1.2963	0.0351606	0.107277	1.23352	0	0	0	0	0	0	0.00884534	1.25205	0
CUST_12479_PI424980000	AAEL007764-RA	AAEL007764	0		dipeptidyl-peptidase [Source:VB External Description;Acc:AAEL007764]	0.875368	0.950945	1.04976	0.515027	0.64976	1.1283	0.211708	0.320486	1.26115	0	0	0	0	0	0	0.583038	1.1464	0
CUST_1248_PI424980000	AAEL013870-RA	AAEL013870	0		0	0.891405	0.957584	0.0193198	0.086904	0.243428	1.1333	0.372449	0.484427	1.07698	0	0	0	0	0	0	0.312502	0.743199	0
CUST_12481_PI424980000	AAEL003338-RA	AAEL003338	0		0	0.21735	0.553194	-1.42801	0.0184478	0.140906	-1.75675	0.105115	0.199954	-1.35594	0	0	0	0	0	0	0.0164255	-1.51357	0
CUST_12482_PI424980000	AAEL014369-RA	AAEL014369	0		0	0.0112843	0.324407	10.3339	0.0694637	0.222726	4.40376	0.0510439	0.129439	1.67412	1	0	0	0	0	0	0.00249659	5.4706	0
CUST_12483_PI424980000	AAEL014795-RA	AAEL014795	0		0	0.0952906	0.499522	-1.40779	0.27577	0.438208	-1.22785	0.0408472	0.115151	-1.33444	0	0	0	0	0	0	0.0334993	-1.32336	0
CUST_12484_PI424980000	AAEL012302-RA	AAEL012302	0		0	0.0588191	0.396716	-1.98812	0.0479956	0.192756	-1.63196	0.0805503	0.168913	-1.36427	0	0	0	0	0	0	0.0101362	-1.66145	0
CUST_12485_PI424980000	AAEL001170-RA	AAEL001170	0		0	0.426408	0.779283	0.010265	0.691191	0.790157	1.0238	0.0860941	0.175639	-1.12616	0	0	0	0	0	0	0.289858	-0.0306994	0
CUST_12487_PI424980000	AAEL009800-RA	AAEL009800	0		cuticle protein, putative [Source:VB External Description;Acc:AAEL009800]	0.0454187	0.409082	2.3036	0.0043267	0.0903453	4.01142	0.000346813	0.0244686	5.89545	1	0	1	0	1	0	1.04719e-05	4.07016	0
CUST_12488_PI424980000	AAEL011594-RA	AAEL011594	0		serine/threonine protein kinase [Source:VB External Description;Acc:AAEL011594]	0.443215	0.741524	1.4807	0.0630506	0.213214	-1.32915	0.0276324	0.0957336	-1.38541	0	0	0	0	0	0	0.026134	-0.411288	0
CUST_1249_PI424980000	AAEL013186-RA	AAEL013186	0		heparan sulphate sulfotransferase [Source:VB External Description;Acc:AAEL013186]	0.864238	0.94927	-0.044168	0.0870843	0.243662	1.82022	0.0987655	0.192143	1.80999	0	0	0	0	0	0	0.133171	1.19535	0
CUST_12490_PI424980000	AAEL005858-RA	AAEL005858	0		DNA mismatch repair protein mlh1 [Source:VB External Description;Acc:AAEL005858]	0.165693	0.500854	-1.82382	0.316834	0.476717	-1.5153	0.0721184	0.1584	-1.91828	0	0	0	0	0	0	0.0837647	-1.75247	0
CUST_12491_PI424980000	AAEL001151-RA	AAEL001151	0		n-acetylgalactosaminyltransferase [Source:VB External Description;Acc:AAEL001151]	0.952035	0.982842	-1.13389	0.693337	0.791533	-1.05148	0.521786	0.620569	-1.14654	0	0	0	0	0	0	0.907188	-1.11064	0
CUST_12492_PI424980000	AAEL011536-RA	AAEL011536	0		phosphoglucomutase [Source:VB External Description;Acc:AAEL011536]	0.867379	0.950607	-1.10917	0.152369	0.314815	-1.22255	0.182726	0.28852	-1.24238	0	0	0	0	0	0	0.281478	-1.19137	0
CUST_12493_PI424980000	AAEL009073-RA	AAEL009073	0		lupus la ribonucleoprotein [Source:VB External Description;Acc:AAEL009073]	0.139963	0.478822	1.23214	0.739098	0.82513	-1.01901	0.0251178	0.091384	1.18132	0	0	0	0	0	0	0.0641044	0.464816	0
CUST_12494_PI424980000	AAEL005054-RA	AAEL005054	0		pap-inositol-1,4-phosphatase [Source:VB External Description;Acc:AAEL005054]	0.241783	0.665877	-1.21823	0.508466	0.64488	-1.08656	0.174507	0.27939	-1.35466	0	0	0	0	0	0	0.262202	-1.21982	0
CUST_12495_PI424980000	AAEL004247-RA	AAEL004247	0		Sialin, Sodium/sialic acid cotransporter, putative [Source:VB External Description;Acc:AAEL004247]	0.41227	0.689977	-1.24307	0.0204217	0.145606	-1.66217	0.00264575	0.0432462	-2.09683	0	0	0	0	0	1	0.00153891	-1.66736	0
CUST_12498_PI424980000	AAEL009148-RA	AAEL009148	0		0	0.162924	0.496584	-2.1672	0.00334542	0.0842564	-1.97256	0.0996768	0.193233	-2.63325	0	0	0	0	0	0	0.00320763	-2.25767	0
CUST_12499_PI424980000	AAEL007802-RA	AAEL007802	0		multicopper oxidase [Source:VB External Description;Acc:AAEL007802]	0.780493	0.903323	-1.16942	0.96604	0.978853	1.00362	0.109803	0.205747	1.59917	0	0	0	0	0	0	0.546009	0.477788	0
CUST_12505_PI424980000	AAEL000841-RA	AAEL000841	0		0	0.120271	0.547706	-1.77519	0.237498	0.400351	1.16271	0.486599	0.587903	1.0908	0	0	0	0	0	0	0.200395	0.159442	0
CUST_12506_PI424980000	AAEL000841-RB	AAEL000841	0		0	0.182778	0.568825	-1.62294	0.342092	0.500023	1.11757	0.61168	0.698263	1.05673	0	0	0	0	0	0	0.366767	0.183787	0
CUST_12507_PI424980000	AAEL000841-RC	AAEL000841	0		0	0.230758	0.58947	-1.62732	0.197893	0.361776	1.15118	0.521332	0.620474	1.07317	0	0	0	0	0	0	0.279095	0.199014	0
CUST_1251_PI424980000	AAEL009764-RB	AAEL009764	0		xaa-pro aminopeptidase [Source:VB External Description;Acc:AAEL009764]	0.00335687	0.324907	-1.63245	0.0769676	0.231419	-1.79505	0.939513	0.956972	1.00374	0	0	0	0	0	0	0.0106719	-0.807922	0
CUST_12510_PI424980000	AAEL000187-RA	AAEL000187	0		lim-kinase1 [Source:VB External Description;Acc:AAEL000187]	0.221262	0.549951	-1.83317	0.0661621	0.218461	1.73278	0.000806888	0.0296091	1.88837	0	0	0	0	0	0	0.000906189	0.595994	0
CUST_12511_PI424980000	AAEL003082-RA	AAEL003082	0		kinectin, putative [Source:VB External Description;Acc:AAEL003082]	0.00336827	0.362437	1.68688	0.0356934	0.173629	2.02647	0.00822404	0.0584407	2.34708	0	0	1	0	1	0	0.000109174	2.02014	0
CUST_12512_PI424980000	AAEL009809-RA	AAEL009809	0		0	0.0393191	0.373756	-1.18927	0.952089	0.969588	-1.00507	0.926623	0.94781	1.00783	0	0	0	0	0	0	0.347254	-0.395504	0
CUST_12516_PI424980000	AAEL005703-RA	AAEL005703	0		short-chain dehydrogenase [Source:VB External Description;Acc:AAEL005703]	0.150622	0.488336	1.18401	0.974025	0.983978	-1.00329	0.738954	0.804248	-1.04123	0	0	0	0	0	0	0.616869	-0.286835	0
CUST_12517_PI424980000	AAEL014564-RA	AAEL014564	0		0	0.0499964	0.395808	-1.26529	0.175587	0.338844	-1.30629	0.0116931	0.0655663	-1.37804	0	0	0	0	0	0	0.00537464	-1.31654	0
CUST_12518_PI424980000	AAEL012819-RA	AAEL012819	0		vacuolar ATP synthase subunit g [Source:VB External Description;Acc:AAEL012819]	0.162161	0.500905	-1.20894	0.548713	0.677592	-1.18951	0.852638	0.892915	-1.04957	0	0	0	0	0	0	0.523773	-1.14934	0
CUST_1252_PI424980000	AAEL009405-RA	AAEL009405	0		0	0.882386	0.955918	1.11147	0.0568223	0.203846	1.3369	0.00932888	0.0609665	1.46429	0	0	0	0	0	0	0.017804	1.30422	0
CUST_12521_PI424980000	AAEL002999-RA	AAEL002999	0		GTPase_rho [Source:VB External Description;Acc:AAEL002999]	0.846836	0.944909	0.109472	0.104276	0.26197	1.34413	0.0438075	0.1197	1.5633	0	0	0	0	0	0	0.0850407	1.00563	0
CUST_12524_PI424980000	AAEL011341-RA	AAEL011341	0		apyrase, putative [Source:VB External Description;Acc:AAEL011341]	0.00658163	0.322302	-1.59154	0.855454	0.905184	1.02445	0.0563295	0.136784	-1.22115	0	0	0	0	0	0	0.0131639	-0.596077	0
CUST_12527_PI424980000	AAEL009068-RA	AAEL009068	0		dynamin [Source:VB External Description;Acc:AAEL009068]	0.427903	0.798851	0.0399415	0.48986	0.629669	-1.13973	0.162931	0.266244	-1.18301	0	0	0	0	0	0	0.344213	-0.760933	0
CUST_12528_PI424980000	AAEL002457-RA	AAEL002457	0		0	0.809914	0.92209	-1.10097	0.022486	0.150473	-1.34689	0.114689	0.211447	-1.09467	0	0	0	0	0	0	0.0547511	-1.18084	0
CUST_12529_PI424980000	AAEL002457-RB	AAEL002457	0		0	0.901298	0.962943	-1.07236	0.0215613	0.148495	-1.34882	0.0751482	0.161953	-1.08739	0	0	0	0	0	0	0.0421219	-1.16952	0
CUST_12532_PI424980000	AAEL010013-RA	AAEL010013	0		WD-repeat protein [Source:VB External Description;Acc:AAEL010013]	0.0118564	0.394669	-1.23701	0.0838098	0.239915	-1.26915	0.0425858	0.117683	-1.35265	0	0	0	0	0	0	0.00261416	-1.28627	0
CUST_12533_PI424980000	AAEL003505-RA	AAEL003505	0		jun [Source:VB External Description;Acc:AAEL003505]	0.0505244	0.418642	1.37421	0.223371	0.38687	1.14574	0.478002	0.580256	1.0534	0	0	0	0	0	0	0.10713	1.19112	0
CUST_12537_PI424980000	AAEL010219-RA	AAEL010219	0		sugar transporter [Source:VB External Description;Acc:AAEL010219]	0.176478	0.574721	1.44899	0.00737376	0.105247	1.35008	0.263257	0.37427	1.13232	0	0	0	0	0	0	0.013981	1.31046	0
CUST_12538_PI424980000	AAEL004514-RA	AAEL004514	0		0	0.587887	0.844871	1.17632	1.1376e-06	0.0114715	-1.36451	0.000977129	0.0320179	-1.32495	0	0	0	0	0	0	1.60615e-07	-0.504383	0
CUST_12539_PI424980000	AAEL014903-RA	AAEL014903	RpS24		40S ribosomal protein S24 [Source:VB Community Annotation;Acc:AAEL014903]	0.00033437	0.299444	1.12903	0.0185294	0.140906	-1.0623	0.533071	0.629861	1.01603	0	0	0	0	0	0	0.000308022	0.360921	0
CUST_12541_PI424980000	AAEL011544-RA	AAEL011544	0		mago nashi, putative [Source:VB External Description;Acc:AAEL011544]	0.632106	0.840747	-0.0239819	0.0282224	0.161287	-1.73972	0.00888223	0.060086	-1.76943	0	0	0	0	0	0	0.00761085	-1.17771	0
CUST_12542_PI424980000	AAEL015549-RA	AAEL015549	0		calcineurin b subunit [Source:VB External Description;Acc:AAEL015549]	0.147769	0.487921	-1.51869	0.00631799	0.102837	-1.56718	0.17682	0.282098	-1.1448	0	0	0	0	0	0	0.00786328	-1.41022	0
CUST_12543_PI424980000	AAEL005369-RA	AAEL005369	0		zinc finger protein [Source:VB External Description;Acc:AAEL005369]	0.805508	0.918535	0.0222815	0.0860481	0.242512	1.68268	0.0210593	0.084453	1.90448	0	0	0	0	0	0	0.0421072	1.20315	0
CUST_12544_PI424980000	AAEL005369-RB	AAEL005369	0		zinc finger protein [Source:VB External Description;Acc:AAEL005369]	0.182158	0.51843	1.10521	0.084461	0.240935	1.70088	0.0310089	0.101192	1.9552	0	0	0	0	0	0	0.0180777	1.5871	0
CUST_12547_PI424980000	AAEL009644-RA	AAEL009644	0		0	0.311885	0.675566	-1.44745	0.977082	0.98598	-1.00355	0.577815	0.6684	-1.08348	0	0	0	0	0	0	0.747477	-1.17816	0
CUST_12548_PI424980000	AAEL008444-RA	AAEL008444	0		0	0.267243	0.583058	-2.23172	0.0597581	0.20861	-1.36652	0.189214	0.295492	-1.31864	0	0	0	0	0	0	0.0714129	-1.63896	0
CUST_12550_PI424980000	AAEL001684-RA	AAEL001684	0		boule protein, putative [Source:VB External Description;Acc:AAEL001684]	0.891149	0.958181	-1.03224	0.144393	0.306794	1.2866	0.059354	0.140913	1.28315	0	0	0	0	0	0	0.13561	0.512502	0
CUST_12551_PI424980000	AAEL011584-RA	AAEL011584	0		chaperonin-60kD, ch60 [Source:VB External Description;Acc:AAEL011584]	0.00284201	0.379119	-1.43756	0.00739228	0.105247	-1.47794	0.0162998	0.0754626	-1.39268	0	0	0	0	0	0	4.33877e-05	-1.43606	0
CUST_12552_PI424980000	AAEL008393-RA	AAEL008393	0		phosphatidylserine synthase [Source:VB External Description;Acc:AAEL008393]	0.00584887	0.348863	1.42863	0.955862	0.971746	-1.00523	0.00580491	0.0523124	-1.47471	0	0	0	0	0	0	0.00210134	-0.350437	0
CUST_12553_PI424980000	AAEL000908-RA	AAEL000908	0		0	0.898676	0.960569	0.0208109	0.106812	0.265194	1.63897	0.000315475	0.0244686	2.15782	0	0	0	0	1	0	0.00198459	1.27253	0
CUST_12554_PI424980000	AAEL013847-RA	AAEL013847	0		diacylglycerol kinase, zeta, iota [Source:VB External Description;Acc:AAEL013847]	0.437537	0.715044	1.21554	0.0394182	0.17849	1.99204	0.00354394	0.0450948	2.30196	0	0	0	0	1	0	0.00353121	1.83651	0
CUST_12555_PI424980000	AAEL009957-RA	AAEL009957	0		lipocalin-1 interacting membrane receptor (limr) [Source:VB External Description;Acc:AAEL009957]	0.32252	0.814644	1.26474	0.144202	0.306794	-1.97328	0.0188511	0.0807624	-2.30651	0	0	0	0	0	1	0.02877	-1.00502	0
CUST_12556_PI424980000	AAEL006545-RA	AAEL006545	0		0	0.015062	0.334395	1.45622	0.168678	0.331052	1.34202	0.0475297	0.12419	1.28087	0	0	0	0	0	0	0.00612442	1.3597	0
CUST_12558_PI424980000	AAEL004006-RA	AAEL004006	0		acetylcholine receptor protein alpha 1, 2, 3, 4 invertebrate [Source:VB External Description;Acc:AAEL004006]	0.134635	0.723274	0.00938505	0.0602415	0.209402	1.6586	0.00168457	0.037345	1.95266	0	0	0	0	0	0	0.00102376	1.20688	0
CUST_12559_PI424980000	AAEL003540-RA	AAEL003540	0		0	0.103798	0.477783	-1.57366	0.481945	0.623468	-1.33241	0.0373008	0.110407	-1.78958	0	0	0	0	0	0	0.0504338	-1.56522	0
CUST_12562_PI424980000	AAEL008259-RA	AAEL008259	0		0	0.164443	0.502156	-1.72783	0.0331753	0.169817	-3.22319	0.0292323	0.0984411	-2.31884	0	0	0	1	0	1	0.00764991	-2.42329	0
CUST_12564_PI424980000	AAEL000298-RA	AAEL000298	0		sodium/chloride dependent amino acid transporter [Source:VB External Description;Acc:AAEL000298]	0.0240174	0.352929	-1.94752	0.160174	0.322746	1.19613	0.60772	0.694697	-1.16158	0	0	0	0	0	0	0.0594086	-0.63766	0
CUST_12566_PI424980000	AAEL012215-RA	AAEL012215	0		0	0.127549	0.489188	-1.24544	0.893856	0.929817	1.02306	0.790646	0.845209	1.04676	0	0	0	0	0	0	0.568045	0.274793	0
CUST_12567_PI424980000	AAEL003041-RA	AAEL003041	0		0	0.00274349	0.394716	5.07254	0.0262297	0.15716	3.84309	0.0501554	0.128361	2.65138	1	0	1	0	0	0	0.000332257	3.85567	0
CUST_12568_PI424980000	AAEL013840-RA	AAEL013840	0		0	0.00307741	0.343464	2.92771	0.00561574	0.0999439	1.80221	0.00855108	0.0591989	1.91392	1	0	0	0	0	0	2.0749e-05	2.21461	0
CUST_12569_PI424980000	AAEL013167-RA	AAEL013167	0		0	0.797891	0.924743	1.08381	0.0666498	0.219103	-1.15728	0.104358	0.198869	-1.16526	0	0	0	0	0	0	0.109234	-0.412913	0
CUST_1257_PI424980000	AAEL001886-RA	AAEL001886	0		zinc finger protein, putative [Source:VB External Description;Acc:AAEL001886]	0.167315	0.515677	-1.29688	0.976398	0.985388	1.00653	0.029317	0.0984905	-1.16472	0	0	0	0	0	0	0.098692	-0.485024	0
CUST_12571_PI424980000	AAEL000364-RA	AAEL000364	0		glycine cleavage system h protein [Source:VB External Description;Acc:AAEL000364]	0.0228977	0.377819	-1.52832	0.087249	0.243951	-1.63972	0.0730855	0.159385	-1.7223	0	0	0	0	0	0	0.00713005	-1.63011	0
CUST_12573_PI424980000	AAEL003324-RA	AAEL003324	RpLP1		acidic ribosomal protein P1, putative [Source:VB Community Annotation;Acc:AAEL003324]	0.243594	0.563901	1.11908	0.00989303	0.116728	-1.11021	0.00558049	0.0515149	-1.22593	0	0	0	0	0	0	0.00101028	-0.405684	0
CUST_12574_PI424980000	AAEL004034-RA	AAEL004034	mRpS6		mitochondrial ribosomal protein, S6, putative [Source:VB Community Annotation;Acc:AAEL004034]	0.928795	0.973738	-0.0144238	0.703369	0.798556	1.25871	0.11396	0.210453	-1.49289	0	0	0	0	0	0	0.519021	-0.0828688	0
CUST_12576_PI424980000	AAEL013895-RA	AAEL013895	0		0	0.40778	0.687465	1.50095	0.428756	0.577885	-1.36293	0.585334	0.675375	1.33276	0	0	0	0	0	0	0.601491	0.490258	0
CUST_12577_PI424980000	AAEL015013-RA	AAEL015013	0		0	0.0069022	0.322318	-1.3782	0.418176	0.568696	-1.13996	0.37914	0.490189	-1.099	0	0	0	0	0	0	0.033987	-1.20572	0
CUST_12578_PI424980000	AAEL011554-RA	AAEL011554	0		adhesion regulating molecule 1 (110 kda cell membrane glycoprotein) [Source:VB External Description;Acc:AAEL011554]	0.101961	0.513512	1.28106	0.0186916	0.140906	1.3574	0.36054	0.472635	1.07203	0	0	0	0	0	0	0.0239147	1.23683	0
CUST_12579_PI424980000	AAEL011554-RB	AAEL011554	0		adhesion regulating molecule 1 (110 kda cell membrane glycoprotein) [Source:VB External Description;Acc:AAEL011554]	0.00439919	0.397371	1.37609	0.00297147	0.0801881	1.38908	0.257079	0.367582	1.10024	0	0	0	0	0	0	0.000312619	1.28847	0
CUST_1258_PI424980000	AAEL006141-RA	AAEL006141	0		0	0.768398	0.91524	0.0341345	0.999419	0.999518	-1.0001	0.28492	0.396565	1.14121	0	0	0	0	0	0	0.803917	0.0584137	0
CUST_12581_PI424980000	AAEL014352-RA	#N/A	#N/A		#N/A	0.00229303	0.299444	-1.72703	0.0305613	0.164563	-1.16784	0.0205747	0.0837085	-1.24664	0	0	0	0	0	0	0.000151241	-1.3805	0
CUST_12582_PI424980000	AAEL009590-RA	AAEL009590	0		outer mitochondrial translocase subunit, putative [Source:VB External Description;Acc:AAEL009590]	0.13635	0.475874	-1.12642	0.637655	0.749693	-1.04031	0.0396865	0.113695	-1.12594	0	0	0	0	0	0	0.0784623	-1.09756	0
CUST_12583_PI424980000	AAEL010883-RA	AAEL010883	0		sodium/chloride dependent transporter [Source:VB External Description;Acc:AAEL010883]	0.194717	0.53874	-1.16945	0.309388	0.470036	1.15947	0.00734779	0.056009	1.18546	0	0	0	0	0	0	0.0170612	0.391829	0
CUST_12585_PI424980000	AAEL005000-RA	AAEL005000	0		0	0.285023	0.793086	0.128653	0.0188359	0.140906	3.13665	0.197348	0.304806	1.74278	0	0	1	0	0	0	0.0331737	1.66936	0
CUST_12586_PI424980000	AAEL001211-RA	AAEL001211	0		COMPASS component SWD2, putative [Source:VB External Description;Acc:AAEL001211]	0.0685501	0.455796	-1.17941	0.486927	0.627258	-1.15043	0.279282	0.390752	-1.28019	0	0	0	0	0	0	0.154793	-1.20334	0
CUST_12587_PI424980000	AAEL007433-RA	AAEL007433	0		0	0.801504	0.917721	1.03503	0.683214	0.784864	-1.03523	0.08002	0.1682	1.39675	0	0	0	0	0	0	0.395199	0.465517	0
CUST_12588_PI424980000	AAEL004385-RA	AAEL004385	0		UGA suppressor tRNA-associated antigenic protein, putative [Source:VB External Description;Acc:AAEL004385]	0.0267066	0.351618	-2.67978	0.0019955	0.0772799	-1.87854	0.00127025	0.0336404	-2.68499	0	1	0	0	0	1	1.04095e-05	-2.41443	0
CUST_12589_PI424980000	AAEL008027-RA	AAEL008027	0		0	0.487643	0.809095	0.0151677	0.899961	0.933471	-1.01909	0.87052	0.906788	-1.02058	0	0	0	0	0	0	0.926511	-0.674835	0
CUST_12592_PI424980000	AAEL000732-RA	AAEL000732	0		0	0.132971	0.652624	2.80801	0.0372258	0.175672	-1.15227	0.183948	0.289889	1.22083	0	0	0	0	0	0	0.0296031	0.958854	0
CUST_12593_PI424980000	AAEL012716-RA	AAEL012716	0		chaperone protein, putative [Source:VB External Description;Acc:AAEL012716]	0.19353	0.525267	1.28054	0.214418	0.37809	1.20692	0.0105439	0.0636449	1.66133	0	0	0	0	0	0	0.0169082	1.38293	0
CUST_12597_PI424980000	AAEL005561-RA	AAEL005561	0		plasma membrane calcium-transporting ATPase 3 (pmca3) [Source:VB External Description;Acc:AAEL005561]	0.011227	0.343464	1.27417	0.128461	0.288316	1.74034	0.0518519	0.130691	2.91094	0	0	0	0	0	0	0.00416051	1.97515	0
CUST_12598_PI424980000	AAEL010633-RA	AAEL010633	0		0	0.872519	0.947862	-0.0889387	0.147429	0.309185	-1.45266	0.45597	0.562061	-1.19024	0	0	0	0	0	0	0.460891	-0.910614	0
CUST_1260_PI424980000	AAEL001187-RA	AAEL001187	0		0	0.0739718	0.429908	-1.23352	0.349324	0.50765	-1.31574	0.0126396	0.0671999	-1.3197	0	0	0	0	0	0	0.0134697	-1.28965	0
CUST_12600_PI424980000	AAEL000290-RA	AAEL000290	0		0	0.412222	0.710005	-1.92358	0.00954332	0.115113	-3.08617	0.0345213	0.106349	-2.88866	0	0	0	1	0	1	0.00672882	-2.6328	0
CUST_12601_PI424980000	AAEL002418-RA	AAEL002418	mRpL27		mitochondrial ribosomal protein, L27, putative [Source:VB Community Annotation;Acc:AAEL002418]	0.868066	0.946478	1.04878	0.99268	0.99584	-1.00194	0.467038	0.571537	-1.09313	0	0	0	0	0	0	0.935456	-0.348764	0
CUST_12603_PI424980000	AAEL006188-RA	AAEL006188	0		0	0.134068	0.487952	1.32112	0.210545	0.374055	1.16937	0.737879	0.803436	1.02111	0	0	0	0	0	0	0.257553	1.17053	0
CUST_12604_PI424980000	AAEL006188-RB	AAEL006188	0		0	0.919106	0.968111	-1.04735	0.179259	0.342943	-1.31309	0.0203533	0.0833578	-2.09442	0	0	0	0	0	1	0.0768936	-1.48495	0
CUST_12607_PI424980000	AAEL006996-RA	AAEL006996	0		0	0.819102	0.922214	-1.13843	0.00322416	0.0831519	-1.59655	0.0805961	0.168913	-1.18178	0	0	0	0	0	0	0.00962025	-1.30559	0
CUST_12608_PI424980000	AAEL007168-RA	AAEL007168	0		0	0.109563	0.492594	-1.61335	0.264757	0.42758	-1.25664	0.145834	0.247091	-1.3976	0	0	0	0	0	0	0.0905335	-1.42253	0
CUST_12613_PI424980000	AAEL006267-RA	AAEL006267	0		ras-related protein Rab-3C, putative [Source:VB External Description;Acc:AAEL006267]	0.452705	0.83554	-0.0561365	0.251639	0.415613	1.47915	0.0648404	0.148837	1.86073	0	0	0	0	0	0	0.132608	1.09458	0
CUST_12614_PI424980000	AAEL012787-RA	AAEL012787	0		0	0.00768176	0.336843	-1.26051	0.774104	0.849408	-1.02574	0.00901409	0.0602052	-1.34348	0	0	0	0	0	0	0.00317255	-1.20991	0
CUST_12616_PI424980000	AAEL013511-RA	AAEL013511	0		0	0.0335125	0.414429	7.70209	0.0193463	0.142606	14.7587	0.0897067	0.180317	4.36506	1	0	1	0	0	0	0.00339112	8.94194	0
CUST_12617_PI424980000	AAEL009308-RA	AAEL009308	0		WD-repeat protein [Source:VB External Description;Acc:AAEL009308]	0.189057	0.522191	-1.17377	0.00477226	0.0930331	-1.57968	0.0730944	0.159385	-1.26737	0	0	0	0	0	0	0.00375659	-1.34027	0
CUST_12618_PI424980000	AAEL004167-RA	AAEL004167	0		zinc finger protein [Source:VB External Description;Acc:AAEL004167]	0.111858	0.450706	-1.09988	0.470963	0.613829	1.01993	0.613656	0.699478	-1.05176	0	0	0	0	0	0	0.333642	-0.377237	0
CUST_12620_PI424980000	AAEL006152-RA	AAEL006152	0		0	0.963665	0.986756	-1.02115	0.0366126	0.175399	1.2952	0.0134889	0.069221	1.33574	0	0	0	0	0	0	0.0180438	0.536594	0
CUST_12621_PI424980000	AAEL011470-RA	AAEL011470	0		cis,cis-muconate transport protein MucK, putative [Source:VB External Description;Acc:AAEL011470]	0.00188289	0.327863	-1.43568	0.321414	0.480684	-1.06992	0.00940424	0.0611582	-1.44533	0	0	0	0	0	0	0.000489444	-1.31698	0
CUST_12622_PI424980000	AAEL010093-RA	AAEL010093	0		0	0.0701175	0.570233	-1.83568	0.199003	0.362948	-1.53784	0.233929	0.343136	1.39875	0	0	0	0	0	0	0.0754381	-0.658254	0
CUST_12625_PI424980000	AAEL013964-RA	AAEL013964	RpL20		60S ribosomal protein L20, putative [Source:VB Community Annotation;Acc:AAEL013964]	0.0793251	0.46188	1.39241	0.709924	0.803646	1.02858	0.289463	0.401625	1.08003	0	0	0	0	0	0	0.221522	1.16701	0
CUST_12627_PI424980000	AAEL009877-RA	AAEL009877	0		amyloid binding protein [Source:VB External Description;Acc:AAEL009877]	0.659884	0.840373	-1.34272	0.632725	0.745199	1.1852	0.565128	0.657231	-1.19065	0	0	0	0	0	0	0.822739	-0.449391	0
CUST_12628_PI424980000	AAEL000180-RA	AAEL000180	mRpL17		mitochondrial ribosomal protein, L17 [Source:VB Community Annotation;Acc:AAEL000180]	0.320045	0.670002	1.09262	0.0587541	0.206582	1.164	0.393598	0.503725	1.07648	0	0	0	0	0	0	0.132785	1.11103	0
CUST_12629_PI424980000	AAEL000054-RA	AAEL000054	0		mixed-lineage leukemia protein, mll [Source:VB External Description;Acc:AAEL000054]	0.69668	0.860282	-0.0452969	0.0629782	0.213175	-1.32148	0.132232	0.232358	-1.20475	0	0	0	0	0	0	0.112605	-0.857172	0
CUST_12630_PI424980000	AAEL009143-RA	#N/A	#N/A		#N/A	0.0106607	0.453844	-1.49756	0.0406191	0.180291	-2.52711	0.0451028	0.121279	-2.03677	0	0	0	1	0	1	0.00137955	-2.02048	0
CUST_12631_PI424980000	AAEL009032-RA	AAEL009032	0		0	0.0680522	0.40573	1.2998	0.0252301	0.155134	1.57571	0.00827196	0.0585641	2.44588	0	0	0	0	1	0	0.0010575	1.77379	0
CUST_12632_PI424980000	AAEL014842-RA	AAEL014842	0		multiple inositol polyphosphate phosphatase [Source:VB External Description;Acc:AAEL014842]	0.526514	0.832564	1.02433	0.592772	0.713392	1.15872	0.453462	0.559523	1.20527	0	0	0	0	0	0	0.688783	1.12944	0
CUST_12633_PI424980000	AAEL002272-RA	AAEL002272	0		splicing factor yt521-b [Source:VB External Description;Acc:AAEL002272]	0.0806336	0.432633	-1.66043	0.2125	0.376534	-1.14257	0.335167	0.447354	-1.02733	0	0	0	0	0	0	0.111824	-1.27678	0
CUST_12634_PI424980000	AAEL013630-RA	AAEL013630	0		mitochondrial ornithine transporter [Source:VB External Description;Acc:AAEL013630]	0.380196	0.667602	-1.19519	0.124926	0.285336	1.5354	0.28274	0.394381	1.17946	0	0	0	0	0	0	0.196063	0.506556	0
CUST_12636_PI424980000	AAEL013406-RA	AAEL013406	0		venom allergen [Source:VB External Description;Acc:AAEL013406]	0.786267	0.90559	-0.0417657	0.48712	0.627346	-1.05251	0.314448	0.4272	-1.12924	0	0	0	0	0	0	0.64514	-0.741171	0
CUST_12637_PI424980000	AAEL002606-RA	AAEL002606	OBP35		odorant binding protein OBP35 [Source:VB Community Annotation;Acc:AAEL002606]	0.772402	0.905544	1.08719	0.0240617	0.15245	2.04271	0.00237768	0.0420563	2.36527	0	0	1	0	1	0	0.00270873	1.83173	0
CUST_12638_PI424980000	AAEL012976-RA	AAEL012976	0		0	0.804561	0.927508	1.11104	0.190001	0.353519	1.28281	0.00521919	0.0504096	1.26441	0	0	0	0	0	0	0.0267898	1.21942	0
CUST_12639_PI424980000	AAEL003896-RA	AAEL003896	0		serine/threonine protein kinase [Source:VB External Description;Acc:AAEL003896]	0.582334	0.794034	-1.07106	0.0405011	0.180042	-1.37971	0.0058705	0.0524298	-1.23886	0	0	0	0	0	0	0.00683369	-1.22988	0
CUST_12642_PI424980000	AAEL006047-RA	AAEL006047	0		histamine-gated chloride channel subunit [Source:VB External Description;Acc:AAEL006047]	0.890004	0.959608	-1.05977	0.0401967	0.179581	1.93064	0.000999684	0.0323794	2.00761	0	0	0	0	1	0	0.00227647	0.959494	0
CUST_12644_PI424980000	AAEL012223-RA	AAEL012223	0		zinc finger protein [Source:VB External Description;Acc:AAEL012223]	0.0561229	0.591847	-1.44737	0.0358195	0.17399	-1.43574	0.0141664	0.0703514	-1.6062	0	0	0	0	0	0	0.00188638	-1.49643	0
CUST_12646_PI424980000	AAEL008756-RA	AAEL008756	0		0	0.432601	0.78707	0.0081838	0.131916	0.291783	-1.30978	0.0736217	0.160011	-1.24352	0	0	0	0	0	0	0.0901008	-0.848373	0
CUST_12647_PI424980000	AAEL007549-RA	AAEL007549	0		phosphatidylethanolamine-binding protein [Source:VB External Description;Acc:AAEL007549]	0.0168026	0.342803	-1.77799	0.0228919	0.150976	-1.58065	0.0105763	0.0636449	-1.9608	0	0	0	0	0	0	0.00036794	-1.77314	0
CUST_12648_PI424980000	AAEL014931-RA	AAEL014931	0		sarm1 [Source:VB External Description;Acc:AAEL014931]	0.29912	0.614879	-1.17758	0.3063	0.467542	1.5328	0.281052	0.392521	1.52126	0	0	0	0	0	0	0.292382	0.625491	0
CUST_12649_PI424980000	AAEL014931-RB	AAEL014931	0		sarm1 [Source:VB External Description;Acc:AAEL014931]	0.0677587	0.408275	1.66797	0.567629	0.693394	-1.05219	0.00381652	0.0462258	1.18493	0	0	0	0	0	0	0.00716044	0.600238	0
CUST_1265_PI424980000	AAEL010743-RA	AAEL010743	0		cysteine desulfurylase [Source:VB External Description;Acc:AAEL010743]	0.77047	0.904448	1.0705	0.815228	0.876601	1.02192	0.824363	0.872279	-1.01115	0	0	0	0	0	0	0.970747	0.360424	0
CUST_12650_PI424980000	AAEL013826-RA	AAEL013826	0		serine/threonine protein kinase lats [Source:VB External Description;Acc:AAEL013826]	0.0851442	0.543539	1.17699	0.111975	0.270824	-1.02533	0.791931	0.845947	-1.0074	0	0	0	0	0	0	0.134573	-0.285246	0
CUST_12651_PI424980000	AAEL003698-RA	AAEL003698	0		0	0.0015767	0.311809	1.88179	0.0393202	0.178465	1.54563	0.020705	0.0839276	1.54054	0	0	0	0	0	0	0.000136811	1.65599	0
CUST_12652_PI424980000	AAEL008774-RA	AAEL008774	0		0	0.00553217	0.311809	2.12317	0.0829336	0.238865	2.34414	0.0410905	0.11527	2.08286	1	0	0	0	1	0	0.00133954	2.18339	0
CUST_12653_PI424980000	AAEL001141-RA	AAEL001141	0		transcriptional regulator ATRX (X-linked helicase II) [Source:VB External Description;Acc:AAEL001141]	0.287632	0.628327	1.122	0.983897	0.990811	1.0009	0.0173232	0.0774614	1.27205	0	0	0	0	0	0	0.100298	1.13165	0
CUST_12654_PI424980000	AAEL008151-RA	AAEL008151	0		0	0.492985	0.747706	2.15365	0.186948	0.350602	1.4308	0.147937	0.249463	1.74162	0	0	0	0	0	0	0.197962	1.77535	0
CUST_12656_PI424980000	AAEL010938-RA	AAEL010938	0		l-asparaginase [Source:VB External Description;Acc:AAEL010938]	0.00224721	0.308938	1.99997	0.0819879	0.238414	1.58379	0.226714	0.336112	1.42538	0	0	0	0	0	0	0.00258644	1.66971	0
CUST_12657_PI424980000	AAEL010047-RA	AAEL010047	0		0	0.00160012	0.299444	1.45304	0.252296	0.415915	1.21645	0.342961	0.455395	1.1369	0	0	0	0	0	0	0.00683362	1.2688	0
CUST_12658_PI424980000	AAEL006643-RA	AAEL006643	0		0	0.178499	0.511346	-1.18227	0.382223	0.537575	-1.27982	0.0745762	0.161207	-1.50306	0	0	0	0	0	0	0.102904	-1.32172	0
CUST_12659_PI424980000	AAEL011396-RA	AAEL011396	0		neurogenic locus delta protein [Source:VB External Description;Acc:AAEL011396]	0.779647	0.901758	-1.18242	0.154569	0.316933	-1.90297	0.0329808	0.103982	-2.08438	0	0	0	0	0	1	0.0866697	-1.72326	0
CUST_12661_PI424980000	AAEL001440-RA	AAEL001440	0		E1a binding protein P400 [Source:VB External Description;Acc:AAEL001440]	0.444706	0.715739	-1.21696	0.00293908	0.0801881	-1.38233	0.00196263	0.0393646	-1.18202	0	0	0	0	0	0	0.000248149	-1.26044	0
CUST_12662_PI424980000	AAEL009160-RA	AAEL009160	0		skp1 [Source:VB External Description;Acc:AAEL009160]	0.0167263	0.333839	1.41153	0.0130144	0.12586	1.57564	0.0389398	0.112566	1.37086	0	0	0	0	0	0	0.000685482	1.45268	0
CUST_12663_PI424980000	AAEL009160-RB	AAEL009160	0		skp1 [Source:VB External Description;Acc:AAEL009160]	0.00791089	0.324073	1.40682	0.00188062	0.0758567	1.53171	0.0407753	0.115151	1.32677	0	0	0	0	0	0	7.14488e-05	1.42177	0
[truncated: 7,180 more rows]

## Sheet: Sheet2
Primers qPCR
AAEL013757 (Hexamerin)	F 5’-GCAAGTTCCCGCTGGATATGT-3’
	R 5’- ACCAGATCCAACTCCACAGG-3’
AAEL008846 (Cyp9J32)	F 5’-CGGTCCGCTTATGACGAAGAG-3’
[truncated: 11 more rows]
